# Supplementary material for: Astronomically calibrating early Ediacaran evolution
Source: Nat Commun. 2025 Mar 28;16:3049. doi: 10.1038/s41467-025-57201-1 (PMC11953472; doi:10.1038/s41467-025-57201-1)
Supplement: Supplementary file 3 — Supplementary Data 1 [file 41467_2025_57201_MOESM3_ESM.xlsx]

## Sheet: WD1
	Section	Major event	Depth/m	Astronomically calibrated Age (Ma)	Formation	Member	Lithology	δ13Ccarb （‰，V-PDB）	δ18O （‰，V-PDB）	Al/%	Mn/ppm	Rb/ppm	Sr/ppm	Mn/Sr	Rb/Sr	87Sr/86Sr
	WD1		2041.16	576.633	Doushantuo	Member III	limestone	7	-3.7		201.408		626	0.321739
			2042.26	576.854	Doushantuo	Member III	limestone	5.4	-4.2	3.35	131.69	11.9	816	0.161385	0.0145833	0.708422
			2043.3	577.063	Doushantuo	Member III	calcareous shale	6.8	-8.2		147.183		1032	0.142619
			2044.36	577.275	Doushantuo	Member III	calcareous shale	6.5	-6.6		147.183		840	0.175218
			2045.7	577.544	Doushantuo	Member III	muddy limestone	6.6	-7.3		178.169		771	0.231088
			2046.12	577.628	Doushantuo	Member III	muddy limestone	4.2	-7.3		108.451		858	0.126399
			2048.06	577.951	Doushantuo	Member III	limestone	5.6	-9.5	3.29	147.183	9.15	1161	0.126773	0.00788114	0.708464
			2049.16	578.131	Doushantuo	Member III	muddy limestone	3.4	-10		139.437		1268	0.109966
			2050.42	578.347	Doushantuo	Member III	limestone			2.17	123.944	3.56	1124	0.11027	0.00316726	0.708391
			2051.3	578.497	Doushantuo	Member III	muddy limestone	4.6	-9		131.69		966	0.136325
			2052.5	578.68	Doushantuo	Member III	limestone	4.9	-9.9	0.532	154.93	1.82	1304	0.118811	0.00139571	0.708296
			2053.66	578.857	Doushantuo	Member III	muddy limestone	5	-9.5		131.69		1594	0.0826161
			2054.92	579.174	Doushantuo	Member III	limestone	4	-10.2	0.517	147.183	3.09	1994	0.073813	0.00154965	0.708342
			2056.96	579.527	Doushantuo	Member III	dolostone	5	-9.2	0.698	123.944	1.21	1681	0.0737321	0.00071981	0.708202
		EN2	2058.56	579.751	Doushantuo	Member III	dolostone	5.2	-6.3	3.9	147.183	21.8	726	0.202732	0.0300275	0.708412
		EN3	2060.6	580.014	Doushantuo	Member III	dolostone	5.23	-4.8
		EN2	2060.92	580.056	Doushantuo	Member III	dolostone	0.7	-5	2.73	201.408	22.1	1060	0.190008	0.0208491	0.708468
		EN2	2062.32	580.253	Doushantuo	Member III	dolostone	-0.5	-9.95		116.197		1344	0.0864562
		EN2	2062.92	580.341	Doushantuo	Member III	dolostone	3.5	-10.35	1.93	100.704	1.46	766	0.131468	0.00190601	0.708512
		EN2	2064.62	580.593	Doushantuo	Member III	dolostone	4	-9.6	0.689	92.9577	1.96	1320	0.0704225	0.00148485	0.708298
			2066.08	580.812	Doushantuo	Member III	limestone	3.9	-9.7	1.37	108.451	6.92	1493	0.0726395	0.00463496	0.708356
			2068.26	581.419	Doushantuo	Member II	calcareous shale	4.9	-9.5		123.944		1017	0.121872
			2070.46	582.084	Doushantuo	Member II	calcareous shale	4	-7.7		185.915		1099	0.169168
			2071.36	582.341	Doushantuo	Member II	calcareous shale	3.9	-5		247.887		944	0.262593
			2072.06	582.538	Doushantuo	Member II	limestone	4.3	-6.4		278.873		952	0.292934
			2073.32	582.884	Doushantuo	Member II	limestone	4.5	-4.8	3.02	278.873	21.9	956	0.291708	0.0229079	0.708353
			2074.4	583.182	Doushantuo	Member II	limestone	4	-8		139.437		915	0.15239
			2075.46	583.475	Doushantuo	Member II	limestone	4.1	-9.2	3.32	178.169	15.5	747	0.238513	0.0207497	0.708369
			2076.5	583.76	Doushantuo	Member II	calcareous shale	4.5	-8.7		162.676		947	0.17178
			2077.6	584.046	Doushantuo	Member II	calcareous shale	4.8	-8.1		154.93		866	0.178903
			2078.62	584.368	Doushantuo	Member II	calcareous shale	5	-8		147.183		758	0.194173
			2079.22	584.59	Doushantuo	Member II	calcareous shale	5.1	-5		201.408		870	0.231504
			2079.72	584.837	Doushantuo	Member II	calcareous shale	4.5	-4.9		216.901		745	0.291143
			2080.72	585.193	Doushantuo	Member II	limestone	5.3	-8.3		170.423		639	0.266702
			2081.82	585.518	Doushantuo	Member II	limestone	4.9	-4.8	3.23	240.141	17.4	880	0.272887	0.0197727	0.708327
			2082.56	585.729	Doushantuo	Member II	limestone	4.9	-5		224.648		827	0.271642
			2083.42	585.995	Doushantuo	Member II	limestone	4.7	-5.3		247.887		745	0.332735
			2084.06	586.198	Doushantuo	Member II	calcareous shale	4.8	-5.7		224.648		693	0.324167
			2085.06	586.51	Doushantuo	Member II	calcareous shale	3.6	-5.3		216.901		798	0.271806
			2086.22	586.844	Doushantuo	Member II	limestone	4.1	-8.6		139.437		626	0.222742
			2086.86	587.024	Doushantuo	Member II	limestone	4.1	-7.4		201.408		734	0.274398
			2088.06	587.353	Doushantuo	Member II	limestone	3.9	-6.7	3.9	216.901	14.7	819	0.264837	0.0179487	0.708274
			2088.96	587.665	Doushantuo	Member II	limestone	4.4	-6.6		294.366		981	0.300067
			2089.7	587.879	Doushantuo	Member II	limestone	4	-6.2		255.634		741	0.344985
			2090.4	588.015	Doushantuo	Member II	limestone	3.7	-6.8		309.859		923	0.335709
			2091.46	588.224	Doushantuo	Member II	limestone	4	-7.5		240.141		925	0.259612
		WANCE	2092.5	588.516	Doushantuo	Member II	limestone	4.4	-7.1		232.394		917	0.253429
		WANCE	2093.2	588.686	Doushantuo	Member II	limestone	4.1	-7.5	4	232.394	20.6	971	0.239335	0.0212152	0.708156
		WANCE	2094.22	588.884	Doushantuo	Member II	calcareous shale	4	-9.1		193.662		1254	0.154435
		WANCE	2095.06	589.05	Doushantuo	Member II	calcareous shale	3.8	-9.3		178.169		919	0.193873
		WANCE	2096.92	589.441	Doushantuo	Member II	limestone	2.5	-9.3		185.915		817	0.227559
		WANCE	2097.7	589.58	Doushantuo	Member II	limestone	3.2	-9.6		201.408		1122	0.179508
		WANCE	2098.66	589.75	Doushantuo	Member II	limestone	2.1	-9.1	2.8	170.423	12.4	1164	0.146411	0.0106529	0.708212
		WANCE	2099.5	589.89	Doushantuo	Member II	limestone	1.9	-9.3		131.69		791	0.166486
		WANCE	2100.3	590.01	Doushantuo	Member II	limestone	2.3	-9.6		131.69		1054	0.124943
		WANCE	2101.1	590.13	Doushantuo	Member II	limestone	2	-8.8		162.676		914	0.177983
		WANCE	2102.26	590.362	Doushantuo	Member II	limestone	3.7	-9.1		162.676		924	0.176056
		WANCE	2103.1	590.609	Doushantuo	Member II	limestone	4.9	-9	2.3	162.676	1.98	1127	0.144344	0.00175688	0.708279
		WANCE	2105.3	591.04	Doushantuo	Member II	limestone	5.6	-9.7	1.56	108.451	11.3	1483	0.0731293	0.00761969	0.708175
			2107.16	591.585	Doushantuo	Member II	limestone	5.4	-10.3	1.5	77.4648	11.8	1838	0.0421462	0.00642002	0.708143
			2108.76	591.896	Doushantuo	Member II	limestone	5.9	-9		147.183		1221	0.120543
			2110.4	592.144	Doushantuo	Member II	limestone	5.7	-9.3	1.65	131.69	13.7	1539	0.0855686	0.00890188	0.708245
			2112.6	592.771	Doushantuo	Member II	limestone	6	-9.8	1.68	123.944	12.6	1495	0.0829055	0.00842809	0.708203
			2115.02	593.533	Doushantuo	Member II	limestone	6	-9.5	2.07	108.451	14.8	1480	0.0732775	0.01	0.708174
			2116.62	593.943	Doushantuo	Member II	limestone	4.6	-9.4		108.451		1328	0.0816647
			2118.96	594.479	Doushantuo	Member II	limestone	4.5	-9.7	1.33	123.944	10.6	1385	0.08949	0.00765343	0.708175
			2120.82	594.854	Doushantuo	Member II	limestone	4.4	-8.8	2.59	147.183	12.9	926	0.158945	0.0139309	0.708343
			2122.82	595.34	Doushantuo	Member II	limestone	4.2	-8.9	2.62	162.676	12.1	1117	0.145637	0.0108326	0.70836
			2124.92	596.038	Doushantuo	Member II	limestone			2.63	170.423	14	1081	0.157653	0.012951	0.708341
			2128	597.013	Doushantuo	Member II	limestone	5	-9.6	3.92	92.9577	18.3	1080	0.086072	0.0169444	0.708244
			2130.26	597.575	Doushantuo	Member II	calcareous shale	5.4	-8.9		147.183		972	0.151423
			2131.92	598.062	Doushantuo	Member II	calcareous shale	5.3	-8.8		162.676		970	0.167707
			2133.52	598.515	Doushantuo	Member II	limestone	5.1	-9.4		131.69		972	0.135484
			2134.52	598.787	Doushantuo	Member II	limestone	5.3	-8.9	2.8	139.437	16.4	884	0.157734	0.018552	0.708261
			2136.58	599.463	Doushantuo	Member II	limestone	4.3	-9.1	2.75	154.93	17.8	1005	0.154159	0.0177114	0.708153
			2138.42	600.063	Doushantuo	Member II	calcareous shale	5.7	-9.4		147.183		904	0.162813
			2140.02	600.486	Doushantuo	Member II	limestone	5.5	-9		154.93		761	0.203587
			2141.86	600.981	Doushantuo	Member II	limestone	4.5	-9.6	3.07	139.437	11.4	930	0.149932	0.0122581	0.70827
			2143.66	601.572	Doushantuo	Member II	limestone	5.3	-9.2		139.437		1191	0.117075
			2144.92	601.978	Doushantuo	Member II	limestone	5.7	-8.7	1.09	116.197	9.55	1266	0.0917829	0.00754344	0.708218
			2146.42	602.49	Doushantuo	Member II	limestone	5.2	-9.2		116.197		1317	0.0882287
			2148.08	602.996	Doushantuo	Member II	limestone	5.3	-8.6		147.183		867	0.169761
			2149.42	603.409	Doushantuo	Member II	limestone	5.8	-8.7	1.85	108.451	14.7	1200	0.0903756	0.01225	0.708329
			2150.92	603.875	Doushantuo	Member II	limestone	5.5	-8.4		100.704		1117	0.090156
			2152.56	604.313	Doushantuo	Member II	limestone	5.3	-9.4	1.79	108.451	12.2	1384	0.0783603	0.00881503	0.708235
			2153.86	604.704	Doushantuo	Member II	limestone	5.2	-9.4		108.451		1078	0.100604
			2155.26	605.196	Doushantuo	Member II	limestone	5.3	-9.5	2.84	92.9577	12.1	1648	0.0564064	0.00734223	0.708294

## Sheet: EYC2
	Section	Major event	Depth (m)	Astronomically calibrated Age (Ma)	Formation	Member	Lithology	δ13Ccarb （‰，V-PDB）	δ18O （‰，V-PDB）	Al/%	Mn/ppm-1	Rb/ppm	Sr/ppm-1	Mn/Sr-1	Rb/Sr	87Sr/86Sr
	EYC2		3123.59	626.677	Doushantuo	Member II	limestone	6.9	-8.5		438.995		338.51	1.29684
			3124.13	626.831	Doushantuo	Member II	limestone	7.3	-8.3		505.99		392.04	1.29066
			3124.43	626.916	Doushantuo	Member II	limestone	7.5	-8.2	0.362	414.005	7.53	874.36	0.473495	0.00861201	0.707932
			3125.03	627.088	Doushantuo	Member II	limestone	7.3	-8.6		541.065		1021.84	0.5295
			3125.53	627.233	Doushantuo	Member II	limestone	7.7	-8.6		329.431		356.19	0.924874
			3126.03	627.38	Doushantuo	Member II	limestone	7.6	-8.6		513.985		375.04	1.37048
			3126.57	627.538	Doushantuo	Member II	limestone	7.6	-8.8	0.429	308.867	8.23	898.62	0.343712	0.00915849	0.707908
			3127.17	627.705	Doushantuo	Member II	limestone	7.6	-8.9		579.138		465.24	1.24482
			3127.63	627.833	Doushantuo	Member II	muddy limestone	7	-6.3		594.026		448.97	1.32309
			3128.13	627.972	Doushantuo	Member II	limestone	7	-9.1		506.123		285.28	1.77413
			3128.73	628.141	Doushantuo	Member II	limestone	5.2	-9.2	1.46	281.315	6.43	958.12	0.293612	0.00671106	0.708192
			3129.23	628.282	Doushantuo	Member II	limestone	5.5	-9.3		523.223		247.31	2.11566
			3129.83	628.463	Doushantuo	Member II	muddy limestone	5.5	-9.4		442.492		575.26	0.769204
			3130.23	628.592	Doushantuo	Member II	muddy limestone	5.5	-9.8		61.2462		457.91	0.133752
			3130.59	628.708	Doushantuo	Member II	muddy limestone	4.8	-9.6		676.746		364.14	1.85848
			3130.93	628.81	Doushantuo	Member II	limestone	4.8	-8.8		458.062		129.73	3.53088
			3131.13	628.866	Doushantuo	Member II	limestone	6	-4.7	1.93	321.408	6.71	800.94	0.401288	0.00837766	0.708117
			3131.73	629.032	Doushantuo	Member II	limestone	6.6	-1.4		585.877		342.55	1.71034
			3132.03	629.116	Doushantuo	Member II	muddy limestone	6.5	-1.2		385.031		391.02	0.984683
			3132.63	629.287	Doushantuo	Member II	muddy limestone	6.8	-1.2		500.162		392.57	1.27407
			3133.03	629.403	Doushantuo	Member II	limestone	6.6	-1.5		322.63		491.64	0.656232
			3133.53	629.547	Doushantuo	Member II	limestone	6.2	-2.2	4.5	222.35	4.36	585.72	0.379618	0.00744383	0.708109
			3133.93	629.635	Doushantuo	Member II	muddy limestone	5.6	-1.8		459.3		290.75	1.57971
			3134.33	629.714	Doushantuo	Member II	calcareous shale	5.2	-4.2		480.09		441.7	1.08691
			3134.53	629.753	Doushantuo	Member II	calcareous shale	6.3	-2.6		423.56		170.48	2.48451
			3135.03	629.852	Doushantuo	Member II	calcareous shale	5.1	-3.6		228.53		146.86	1.55611
			3135.53	629.95	Doushantuo	Member II	dolstone	4.9	-7	1.01	209.62	4.98	671.92	0.311972	0.0074116	0.708118
			3136.03	630.074	Doushantuo	Member II	dolstone	5	-5.6		324.36		340.19	0.953467
			3136.57	630.219	Doushantuo	Member II	muddy dolstone	6.2	-2		290.2		345.26	0.840526
			3136.97	630.328	Doushantuo	Member II	muddy dolstone	6.2	-3		455.84		513.88	0.887055
			3137.47	630.5	Doushantuo	Member II	muddy dolstone	5.9	-4.6		309.42		454.93	0.680149
			3137.93	630.687	Doushantuo	Member II	dolstone	5	-5.2	1.17	246.22	5.31	595.09	0.413753	0.00892302	0.708003
			3138.39	630.861	Doushantuo	Member II	dolstone	5.3	-3		469.58		457.57	1.02625
			3138.89	631.033	Doushantuo	Member II	muddy dolstone	4.9	-3.8		326.23		770.87	0.423197
			3139.33	631.184	Doushantuo	Member II	muddy dolstone	4	-8.2		365.9		849.84	0.430552
			3139.77	631.298	Doushantuo	Member II	dolstone	4.2	-3.6		357.68		412.74	0.866599
			3140.23	631.413	Doushantuo	Member II	dolstone	4.1	-6.1	3.64	300.23	3.52	673.57	0.445729	0.00522589	0.709067
			3140.67	631.523	Doushantuo	Member II	dolstone	3.8	-9.4		389.36		480.65	0.81007
			3141.17	631.644	Doushantuo	Member II	muddy dolstone	4.5	-10.4		365.4		557.14	0.65585
			3141.63	631.75	Doushantuo	Member II	muddy dolstone	3.5	-6.5		303.93		703.89	0.431786
			3142.07	631.852	Doushantuo	Member II	limestone	3.9	-9.9		311.09		543.45	0.572435
			3142.53	631.957	Doushantuo	Member II	limestone	3.6	-9.5	2.65	165.12	4.23	593.03	0.278434	0.00713286	0.709663
			3142.87	632.049	Doushantuo	Member II	limestone	3.7	-7.2		381.21		652.94	0.583836
			3143.39	632.224	Doushantuo	Member II	muddy dolstone	3.1	-10.9		272.49		518.46	0.525576
			3143.87	632.386	Doushantuo	Member II	muddy dolstone	3.2	-2		275.4		456.14	0.603762
			3144.19	632.487	Doushantuo	Member II	dolstone	3.6	-1.1		291.21		459.29	0.634044
			3144.67	632.634	Doushantuo	Member II	dolstone	3.6	-1	3.71	253.46	5.67	597.88	0.423931	0.00948351	0.709857
			3145.23	632.806	Doushantuo	Member II	dolstone	3.1	-4		264.16		632.35	0.417743
			3145.59	632.909	Doushantuo	Member II	muddy dolstone	4.3	-1.7		215.84		306.16	0.704991
			3146.09	633.049	Doushantuo	Member II	muddy dolstone	4.6	-1.3		248.45		309.02	0.803993
			3146.37	633.128	Doushantuo	Member II	dolstone	4.7	-2.2		259		240.54	1.07674
			3146.97	633.303	Doushantuo	Member II	dolstone	4.2	-1.2	2.53	244.59	2.98	831.26	0.29424	0.00358492	0.7124
			3147.43	633.442	Doushantuo	Member II	calcareous shale	2.5	-1.3		264.96		847.4	0.312674
			3147.77	633.545	Doushantuo	Member II	calcareous shale	4	-0.3		227.23		1031.66	0.220257
		EN1	3148.23	633.688	Doushantuo	Member II	calcareous shale	3.6	-0.7		210.38		1067.67	0.197046
		EN1	3148.63	633.819	Doushantuo	Member II	calcareous shale	3.6	-1.1		231.22		1334.68	0.17324
		EN1	3149.37	634.064	Doushantuo	Member I	dolstone	3.2	-0.9	3.33	249.84	5.57	659.67	0.378735	0.00844362	0.71259
		EN1	3149.67	634.174	Doushantuo	Member I	dolstone	-10	-3.6		204.82		944.18	0.216929
		EN1	3149.93	634.27	Doushantuo	Member I	dolstone	-13.7	-2.8		213.52		956.93	0.22313
		EN1	3150.57	634.495	Doushantuo	Member I	dolstone	-3.3	-7.4		230.1		1070.57	0.214932
		EN1	3151.03	634.636	Doushantuo	Member I	dolstone	-2.9	-6.3		245.08		594.4	0.412315
			3151.33	634.728	Doushantuo	Member I	dolstone	-3.2	-9.5		177.39		842.96	0.210437
			3151.53	634.79	Doushantuo	Member I	dolstone	-3.7	-6.4	1.01	218.45	5.18	885.89	0.246588	0.00584723	0.712506
			3151.87	634.9	Doushantuo	Member I	dolstone	-3.5	-5.8		226.99		497.18	0.456555
			3152.33	635.058	Doushantuo	Member I	dolstone	-3	-7.7		247.74		311.24	0.795977
			3153.27	635.375	Doushantuo	Member I	dolstone	-6.8	-4.9		207.61		162.61	1.27674
			3153.47	635.44	Doushantuo	Member I	dolstone	-6	-5.6		209.9		779.2	0.269379
			3153.67	635.505	Doushantuo	Member I	dolstone	-5.9	-6.3		259.89		928.32	0.279957

## Sheet: ZK68
	Section	Major event	Depth/m	Astronomically calibrated Age (Ma)	Formation	Member	Lithology	δ13Ccarb （‰，V-PDB）	δ18O （‰，V-PDB）	Al (%)	Mn/ppm	Rb/ppm	Sr/ppm	Mn/Sr	Rb/Sr	87Sr/86Sr
			1384.3	578.478	Doushantuo	Member III	dolostone	-1.4845	-6.6108		111.74		130.831	0.854081
			1385.56	578.714	Doushantuo	Member III	dolostone	-5.2121	-10.8826		37.7415		72.7412	0.518847
			1386.26	578.846	Doushantuo	Member III	dolostone	-4.1283	-9.5896	0.537963	110.784	2.11869	589.427	0.187952	0.00359449	0.708381
			1387.24	579.036	Doushantuo	Member III	dolostone	-3.3691	-9.2116		117.749		125.28	0.93989
			1388	579.184	Doushantuo	Member III	dolostone	-4.801	-9.6247	0.153936	407.788	1.86095	297.635	1.37009	0.00625246	0.708521
		Gaskiers	1389.36	579.415	Doushantuo	Member III	dolostone	-2.7757	-7.3883	0.285839	276.733	1.26139	237.245	1.16644	0.00531682	0.708353
		Gaskiers	1390	579.516	Doushantuo	Member III	dolostone	-4.1284	-10.0456	0.197431	129.281	2.16731	362.613	0.356526	0.00597692	0.708254
			1391	579.674	Doushantuo	Member III	dolostone	-4.5117	-9.8078	0.31	406.116	2.81	633.581	0.640985	0.00443511	0.708604
			1392	579.841	Doushantuo	Member III	muddy dolostone	-6.6234	-8.2106		67.4441		115.096	0.58598
			1393.4	580.073	Doushantuo	Member III	dolostone	-5.0463	-8.6798	0.63413	149.238	2.65032	556.832	0.268013	0.00475964	0.708381
			1394.7	580.336	Doushantuo	Member III	dolostone	-5.0402	-8.8662	0.4621	136.712	1.1013	211.747	0.64564	0.00520102	0.708315
			1396.56	580.694	Doushantuo	Member III	dolostone	-5.0385	-11.04		133.872		517.939	0.25847
			1397.2	580.813	Doushantuo	Member III	muddy dolostone	-6.1334	-9.8477		137.975		75.9388	1.81693
		EN2	1398.5	581.085	Doushantuo	Member III	dolostone	-4.0646	-9.3618	0.709944	113.69	2.56275	501.585	0.226661	0.00510929	0.708783
		EN2	1399.8	581.573	Doushantuo	Member II	dolostone	-10.7832	-10.6844		99.8689		69.5243	1.43646
		EN2	1402.1	583.064	Doushantuo	Member II	dolostone	-6.7787	-8.3927	0.231378	146.612	0.829126	415.939	0.352486	0.00199338	0.708452
		EN2	1403.9	584.216	Doushantuo	Member II	calcareous mustone	-4.6706	-6.0431		191.338		72.7817	2.62893
		EN2	1405.1	585.217	Doushantuo	Member II	muddy dolostone	-4.0208	-9.1261		78.4095		119.134	0.658161
			1407.7	587.339	Doushantuo	Member II	calcareous mustone	-5.0245	-5.2544		148.04		139.027	1.06483
			1409.36	588.879	Doushantuo	Member II	calcareous mustone	-5.9396	-8.1535		88.4368		91.4728	0.96681
			1413.18	592.085	Doushantuo	Member II	muddy dolostone	-6.3028	-6.1474		101.398		75.6756	1.33991
			1415	593.058	Doushantuo	Member II	muddy dolostone	-7.9941	-9.5867		276.894		455.945	0.607296
			1415.7	593.518	Doushantuo	Member II	calcareous mustone	-6.1	-6.1801		147.259		114.769	1.28309
			1416.8	594.224	Doushantuo	Member II	muddy dolostone	-6.3348	-5.5533		142.151		98.8733	1.43771
			1419.9	596.062	Doushantuo	Member II	dolostone	-5.6335	-9.4587		201.809		282.349	0.714752
			1421.6	597.007	Doushantuo	Member II	dolostone	-5.3663	-6.6415		541.74		342.59	1.58131
			1423.5	598.028	Doushantuo	Member II	dolostone	-5.5243	-8.6217		333.378		266.91	1.24903
			1425.1	598.993	Doushantuo	Member II	dolostone	-6.3455	-9.1483		356.848		296.895	1.20193
			1426.9	600.132	Doushantuo	Member II	dolostone	-5.8043	-7.9672		267.644		299.585	0.893384
			1428.4	600.919	Doushantuo	Member II	dolostone	-6.3488	-6.6603		309.57		167.361	1.84971
			1429.6	601.583	Doushantuo	Member II	dolostone	-6.5723	-8.371		620.905		355.259	1.74775
			1431.1	602.864	Doushantuo	Member II	dolostone	-6.1531	-8.7703		527.698		205.759	2.56464
			1432.4	603.949	Doushantuo	Member II	dolostone	-6.3662	-6.7987		644.913		261.714	2.46419
			1433.7	605.165	Doushantuo	Member II	dolostone	-6.4137	-7.8705		614.61		293.67	2.09286
			1435	606.438	Doushantuo	Member II	dolostone	-5.4255	-5.4688		474.31		265.096	1.7892
			1436.1	607.451	Doushantuo	Member II	dolostone	-5.9183	-5.4926		180.746		219.099	0.82495
			1437.46	608.704	Doushantuo	Member II	dolostone	-7.4671	-6.9777		188.114		159.309	1.18081
		EP1	1438.86	610.048	Doushantuo	Member II	dolostone	-6.2747	-8.9882		313.617		291.585	1.07556
		EP1	1439.84	610.988	Doushantuo	Member II	dolostone	-0.9315	-5.3578		775.393		365.017	2.12427
		EP1	1440.84	611.939	Doushantuo	Member II	dolostone	0.2363	-5.9454		564.591		351.398	1.6067
		EP1	1442.1	613.08	Doushantuo	Member II	dolostone	-2.8516	-5.6728		1238.71		521.007	2.37753
		EP1	1443.6	614.487	Doushantuo	Member II	dolostone	-4.9712	-5.4416		97.0952		71.6399	1.35532
			1447.2	616.929	Doushantuo	Member II	mustone	-4.9818	-10.0048		225.41		133.742	1.6854
			1449.1	618.101	Doushantuo	Member II	dolostone	-4.9737	-7.3286		46.449		72.8781	0.637352
			1450.9	618.964	Doushantuo	Member II	dolostone	-5.8275	-8.8057		58.0817		344.58	0.168558
			1452.2	620.043	Doushantuo	Member II	calcareous mustone	-6.2	-10.562		71.1059		80.1151	0.887547
			1453.3	620.715	Doushantuo	Member II	calcareous mustone	-6.4013	-8.2678		87.1021		371.275	0.234603
			1454.2	621.165	Doushantuo	Member II	calcareous mustone	-6.2261	-8.6573		92.7433		110.016	0.842995
			1455.2	621.861	Doushantuo	Member II	calcareous mustone	-5.1465	-9.7697		85.5318		82.6379	1.03502
			1456.5	622.519	Doushantuo	Member II	calcareous mustone	-5.3262	-9.5665		129.602		73.6702	1.75921
			1468.1	631.385	Doushantuo	Member II	calcareous mustone	-5.9963	-9.4132		141.993		93.1295	1.52468
			1469.1	632.252	Doushantuo	Member II	calcareous mustone	-6.8907	-9.9943		147.505		172.159	0.85679
			1470.1	633.226	Doushantuo	Member II	calcareous mustone	-6.1311	-9.2802		117.546		88.1089	1.3341
			1471.18	634.341	Doushantuo	Member II	calcareous mustone	-10.7128	-9.6788		64.5181		228.532	0.282316
		EN1	1472.6	635.1	Doushantuo	Member I	dolstone	-5.7297	-7.8396		305.528		374.47	0.815894
		EN1	1473.6	635.288	Doushantuo	Member I	dolstone	-3.0805	-8.0903		452.76		1019.77	0.443983
		EN1	1474.6	635.418	Doushantuo	Member I	dolstone	-2.5528	-7.1438		381.603		845.014	0.451594
			1476.2	635.626	Doushantuo	Member I	dolstone	-3.7936	-7.0772		483.476		538.017	0.898626
			1477.2	635.755	Doushantuo	Member I	dolstone	-4.1655	-8.2483		482.489		600.061	0.804066
			1478.2	635.884	Doushantuo	Member I	dolstone	-4.1577	-7.409		570.331		683.985	0.833836
