# Supplementary material for: Astronomically calibrating early Ediacaran evolution
Source: Nat Commun. 2025 Mar 28;16:3049. doi: 10.1038/s41467-025-57201-1 (PMC11953472; doi:10.1038/s41467-025-57201-1)
Supplement: Supplementary file 4 — Supplementary Data 2 [file 41467_2025_57201_MOESM4_ESM.xlsx]

## Sheet: WD1
	Formation	Member	Subset	Depth (m) of the 405-kyr eccentricity maxima	Floating astronomical time (Age model; kyr)	405-kyr eccentricity cycles	Sedimentation rate on a 405-kyr scale (cm/kyr)	Mean sedimentation rate (cm/kyr)	Major events	Formation	Member	Depth/m	MS (10-3SI)	Floating astronomical time scale (kyr)	Absolute astronomical time sacle (Ma)	Note
	Doushantuo	Member Ⅲ	Subset D3	2042.34	405.28	E-10	0.56	0.401002		Doushantuo	Member Ⅲ	2040	0.221	-64.2028	576.401
	Doushantuo			2044.36	810.56	E-9	0.498765			Doushantuo	Member Ⅲ	2040.02	0.279	-60.1901	576.405
	Doushantuo			2046.38	1215.84	E-8	0.498765			Doushantuo	Member Ⅲ	2040.04	0.214	-56.1774	576.409
	Doushantuo			2048.9	1621.12	E-7	0.622222			Doushantuo	Member Ⅲ	2040.06	0.24	-52.1648	576.413
	Doushantuo			2051.26	2026.4	E-6	0.582716			Doushantuo	Member Ⅲ	2040.08	0.253	-48.1521	576.417
	Doushantuo			2053.92	2431.68	E-5	0.65679			Doushantuo	Member Ⅲ	2040.1	0.215	-44.1394	576.421
	Doushantuo			2055.38	2836.96	E-4	0.360494			Doushantuo	Member Ⅲ	2040.12	0.204	-40.1267	576.425
	Doushantuo			2058.22	3242.24	E-3	0.701235			Doushantuo	Member Ⅲ	2040.14	0.195	-36.1141	576.429
	Doushantuo			2061.36	3647.52	E-2	0.775309			Doushantuo	Member Ⅲ	2040.16	0.287	-32.1014	576.433
	Doushantuo			2064.12	4052.8	E-1	0.681481			Doushantuo	Member Ⅲ	2040.18	0.237	-28.0887	576.437
	Doushantuo			2066.82	4458.08	E-0	0.666667			Doushantuo	Member Ⅲ	2040.2	0.211	-24.076	576.441
	Doushantuo	Member Ⅱ	Subset D2-4	2067.96	4863.36	E1	0.281481			Doushantuo	Member Ⅲ	2040.22	0.289	-20.0634	576.445
	Doushantuo			2069.3	5268.64	E2	0.330864			Doushantuo	Member Ⅲ	2040.24	0.275	-16.0507	576.449
	Doushantuo			2070.64	5673.92	E3	0.330864			Doushantuo	Member Ⅲ	2040.26	0.216	-12.038	576.453
	Doushantuo			2072.08	6079.2	E4	0.355556			Doushantuo	Member Ⅲ	2040.28	0.254	-8.02535	576.457
	Doushantuo			2073.56	6484.48	E5	0.365432			Doushantuo	Member Ⅲ	2040.3	0.26	-4.01267	576.461
	Doushantuo			2075.02	6889.76	E6	0.360494			Doushantuo	Member Ⅲ	2040.32	0.222	-5.68434e-14	576.465
	Doushantuo			2076.5	7295.04	E7	0.365432			Doushantuo	Member Ⅲ	2040.34	0.223	4.01267	576.469
	Doushantuo			2078.06	7700.32	E8	0.385185			Doushantuo	Member Ⅲ	2040.36	0.294	8.02535	576.473
	Doushantuo			2079.18	8105.6	E9	0.276543			Doushantuo	Member Ⅲ	2040.38	0.28	12.038	576.477
	Doushantuo			2080	8510.88	E10	0.202469			Doushantuo	Member Ⅲ	2040.4	0.302	16.0507	576.481
	Doushantuo			2081.34	8916.16	E11	0.330864			Doushantuo	Member Ⅲ	2040.42	0.214	20.0634	576.485
	Doushantuo			2082.76	9321.44	E12	0.350617			Doushantuo	Member Ⅲ	2040.44	0.275	24.076	576.489
	Doushantuo			2084.04	9726.72	E13	0.316049			Doushantuo	Member Ⅲ	2040.46	0.203	28.0887	576.493
	Doushantuo			2085.34	10132	E14	0.320988			Doushantuo	Member Ⅲ	2040.48	0.241	32.1014	576.497
	Doushantuo			2086.78	10537.3	E15	0.355556			Doushantuo	Member Ⅲ	2040.5	0.294	36.1141	576.501
	Doushantuo		Subset D2-3	2088.26	10942.6	E16	0.365432			Doushantuo	Member Ⅲ	2040.52	0.1683	40.1267	576.505
	Doushantuo			2089.36	11347.8	E17	0.271605			Doushantuo	Member Ⅲ	2040.54	0.2079	44.1394	576.509
	Doushantuo			2091.44	11753.1	E18	0.51358			Doushantuo	Member Ⅲ	2040.56	0.2133	48.1521	576.513
	Doushantuo			2092.88	12158.4	E19	0.355556			Doushantuo	Member Ⅲ	2040.58	0.2115	52.1648	576.517
	Doushantuo			2094.96	12563.7	E20	0.51358			Doushantuo	Member Ⅲ	2040.6	0.2286	56.1774	576.521
	Doushantuo			2096.88	12969	E21	0.474074			Doushantuo	Member Ⅲ	2040.62	0.2268	60.1901	576.525
	Doushantuo			2099.16	13374.2	E22	0.562963			Doushantuo	Member Ⅲ	2040.64	0.2286	64.2028	576.529
	Doushantuo			2101.86	13779.5	E23	0.666667			Doushantuo	Member Ⅲ	2040.66	0.2358	68.2154	576.533
	Doushantuo			2103.24	14184.8	E24	0.340741			Doushantuo	Member Ⅲ	2040.68	0.2268	72.2281	576.537
	Doushantuo			2105.38	14590.1	E25	0.528395			Doushantuo	Member Ⅲ	2040.7	0.2178	76.2408	576.541
	Doushantuo			2106.54	14995.4	E26	0.28642			Doushantuo	Member Ⅲ	2040.72	0.2574	80.2535	576.545
	Doushantuo			2108.56	15400.6	E27	0.498765			Doushantuo	Member Ⅲ	2040.74	0.1971	84.2661	576.549
	Doushantuo		Subset D2-2	2111.24	15805.9	E28	0.661728			Doushantuo	Member Ⅲ	2040.76	0.1755	88.2788	576.553
	Doushantuo			2112.38	16211.2	E29	0.281481			Doushantuo	Member Ⅲ	2040.78	0.288	92.2915	576.557
	Doushantuo			2113.32	16616.5	E30	0.232099			Doushantuo	Member Ⅲ	2040.8	0.216	96.3042	576.561
	Doushantuo			2114.84	17021.8	E31	0.375309			Doushantuo	Member Ⅲ	2040.82	0.1998	100.317	576.565
	Doushantuo			2116.42	17427	E32	0.390123			Doushantuo	Member Ⅲ	2040.84	0.2142	104.33	576.569
	Doushantuo			2118	17832.3	E33	0.390123			Doushantuo	Member Ⅲ	2040.86	0.2286	108.342	576.573
	Doushantuo			2120.14	18237.6	E34	0.528395			Doushantuo	Member Ⅲ	2040.88	0.198	112.355	576.577
	Doushantuo			2121.96	18642.9	E35	0.449383			Doushantuo	Member Ⅲ	2040.9	0.2115	116.368	576.581
	Doushantuo			2123.46	19048.2	E36	0.37037			Doushantuo	Member Ⅲ	2040.92	0.2439	120.38	576.585
	Doushantuo			2124.5	19453.4	E37	0.25679			Doushantuo	Member Ⅲ	2040.94	0.207	124.393	576.589
	Doushantuo			2125.92	19858.7	E38	0.350617			Doushantuo	Member Ⅲ	2040.96	0.1962	128.406	576.593
	Doushantuo			2127.2	20264	E39	0.316049			Doushantuo	Member Ⅲ	2040.98	0.2169	132.418	576.597
	Doushantuo			2128.34	20669.3	E40	0.281481			Doushantuo	Member Ⅲ	2041	0.207	136.431	576.601
	Doushantuo			2130.14	21074.6	E41	0.444444			Doushantuo	Member Ⅲ	2041.02	0.1863	140.444	576.605
	Doushantuo			2131.52	21479.8	E42	0.340741			Doushantuo	Member Ⅲ	2041.04	0.2304	144.456	576.609
	Doushantuo		Subset D2-1	2132.9	21885.1	E43	0.340741			Doushantuo	Member Ⅲ	2041.06	0.1503	148.469	576.613
	Doushantuo			2134.42	22290.4	E44	0.375309			Doushantuo	Member Ⅲ	2041.08	0.2259	152.482	576.617
	Doushantuo			2135.7	22695.7	E45	0.316049			Doushantuo	Member Ⅲ	2041.1	0.2133	156.494	576.621
	Doushantuo			2136.88	23101	E46	0.291358			Doushantuo	Member Ⅲ	2041.12	0.2025	160.507	576.625
	Doushantuo			2138.08	23506.2	E47	0.296296			Doushantuo	Member Ⅲ	2041.14	0.2214	164.52	576.629
	Doushantuo			2139.58	23911.5	E48	0.37037			Doushantuo	Member Ⅲ	2041.16	0.2241	168.532	576.633
	Doushantuo			2141.2	24316.8	E49	0.4			Doushantuo	Member Ⅲ	2041.18	0.2556	172.545	576.637
	Doushantuo			2142.54	24722.1	E50	0.330864			Doushantuo	Member Ⅲ	2041.2	0.2079	176.558	576.641
	Doushantuo			2143.72	25127.4	E51	0.291358			Doushantuo	Member Ⅲ	2041.22	0.1656	180.57	576.645
	Doushantuo			2144.98	25532.6	E52	0.311111			Doushantuo	Member Ⅲ	2041.24	0.2565	184.583	576.649
	Doushantuo			2146.14	25937.9	E53	0.28642			Doushantuo	Member Ⅲ	2041.26	0.234	188.596	576.653
	Doushantuo			2147.44	26343.2	E54	0.320988			Doushantuo	Member Ⅲ	2041.28	0.2007	192.608	576.657
	Doushantuo			2148.82	26748.5	E55	0.340741			Doushantuo	Member Ⅲ	2041.3	0.1818	196.621	576.661
	Doushantuo			2150.06	27153.8	E56	0.306173			Doushantuo	Member Ⅲ	2041.32	0.244	200.634	576.665
	Doushantuo			2151.42	27559	E57	0.335802			Doushantuo	Member Ⅲ	2041.34	0.257	204.646	576.669
	Doushantuo			2153.02	27964.3	E58	0.395062			Doushantuo	Member Ⅲ	2041.36	0.241	208.659	576.673
	Doushantuo			2154.26	28369.6	E59	0.306173			Doushantuo	Member Ⅲ	2041.38	0.245	212.672	576.677
	Doushantuo			2155.38	28774.9	E60	0.276543			Doushantuo	Member Ⅲ	2041.4	0.255	216.684	576.682
										Doushantuo	Member Ⅲ	2041.42	0.249	220.697	576.686
										Doushantuo	Member Ⅲ	2041.44	0.276	224.71	576.69
										Doushantuo	Member Ⅲ	2041.46	0.218	228.722	576.694
										Doushantuo	Member Ⅲ	2041.48	0.246	232.735	576.698
										Doushantuo	Member Ⅲ	2041.5	0.238	236.748	576.702
										Doushantuo	Member Ⅲ	2041.52	0.261	240.76	576.706
										Doushantuo	Member Ⅲ	2041.54	0.247	244.773	576.71
										Doushantuo	Member Ⅲ	2041.56	0.249	248.786	576.714
										Doushantuo	Member Ⅲ	2041.58	0.243	252.798	576.718
										Doushantuo	Member Ⅲ	2041.6	0.254	256.811	576.722
										Doushantuo	Member Ⅲ	2041.62	0.241	260.824	576.726
										Doushantuo	Member Ⅲ	2041.64	0.238	264.836	576.73
										Doushantuo	Member Ⅲ	2041.66	0.247	268.849	576.734
										Doushantuo	Member Ⅲ	2041.68	0.239	272.862	576.738
										Doushantuo	Member Ⅲ	2041.7	0.239	276.874	576.742
										Doushantuo	Member Ⅲ	2041.72	0.23	280.887	576.746
										Doushantuo	Member Ⅲ	2041.74	0.286	284.9	576.75
										Doushantuo	Member Ⅲ	2041.76	0.252	288.912	576.754
										Doushantuo	Member Ⅲ	2041.78	0.224	292.925	576.758
										Doushantuo	Member Ⅲ	2041.8	0.235	296.938	576.762
										Doushantuo	Member Ⅲ	2041.82	0.301	300.95	576.766
										Doushantuo	Member Ⅲ	2041.84	0.262	304.963	576.77
										Doushantuo	Member Ⅲ	2041.86	0.244	308.976	576.774
										Doushantuo	Member Ⅲ	2041.88	0.236	312.989	576.778
										Doushantuo	Member Ⅲ	2041.9	0.259	317.001	576.782
										Doushantuo	Member Ⅲ	2041.92	0.264	321.014	576.786
										Doushantuo	Member Ⅲ	2041.94	0.262	325.027	576.79
										Doushantuo	Member Ⅲ	2041.96	0.263	329.039	576.794
										Doushantuo	Member Ⅲ	2041.98	0.262	333.052	576.798
										Doushantuo	Member Ⅲ	2042	0.267	337.065	576.802
										Doushantuo	Member Ⅲ	2042.02	0.272	341.077	576.806
										Doushantuo	Member Ⅲ	2042.04	0.239	345.09	576.81
										Doushantuo	Member Ⅲ	2042.06	0.258	349.103	576.814
										Doushantuo	Member Ⅲ	2042.08	0.279	353.115	576.818
										Doushantuo	Member Ⅲ	2042.1	0.231	357.128	576.822
										Doushantuo	Member Ⅲ	2042.12	0.2332	361.141	576.826
										Doushantuo	Member Ⅲ	2042.14	0.2684	365.153	576.83
										Doushantuo	Member Ⅲ	2042.16	0.2783	369.166	576.834
										Doushantuo	Member Ⅲ	2042.18	0.3124	373.179	576.838
										Doushantuo	Member Ⅲ	2042.2	0.3036	377.191	576.842
										Doushantuo	Member Ⅲ	2042.22	0.2838	381.204	576.846
										Doushantuo	Member Ⅲ	2042.24	0.286	385.217	576.85
										Doushantuo	Member Ⅲ	2042.26	0.3058	389.229	576.854
										Doushantuo	Member Ⅲ	2042.28	0.3036	393.242	576.858
										Doushantuo	Member Ⅲ	2042.3	0.2948	397.255	576.862
										Doushantuo	Member Ⅲ	2042.32	0.3014	401.267	576.866
										Doushantuo	Member Ⅲ	2042.34	0.308	405.28	576.87
										Doushantuo	Member Ⅲ	2042.36	0.3025	409.293	576.874
										Doushantuo	Member Ⅲ	2042.38	0.3135	413.305	576.878
										Doushantuo	Member Ⅲ	2042.4	0.3212	417.318	576.882
										Doushantuo	Member Ⅲ	2042.42	0.3157	421.331	576.886
										Doushantuo	Member Ⅲ	2042.44	0.3201	425.343	576.89
										Doushantuo	Member Ⅲ	2042.46	0.2937	429.356	576.894
										Doushantuo	Member Ⅲ	2042.48	0.2893	433.369	576.898
										Doushantuo	Member Ⅲ	2042.5	0.3454	437.381	576.902
										Doushantuo	Member Ⅲ	2042.52	0.3102	441.394	576.906
										Doushantuo	Member Ⅲ	2042.54	0.2629	445.407	576.91
										Doushantuo	Member Ⅲ	2042.56	0.2783	449.419	576.914
										Doushantuo	Member Ⅲ	2042.58	0.2804	453.432	576.918
										Doushantuo	Member Ⅲ	2042.6	0.2709	457.445	576.922
										Doushantuo	Member Ⅲ	2042.62	0.2762	461.457	576.926
										Doushantuo	Member Ⅲ	2042.64	0.3486	465.47	576.93
										Doushantuo	Member Ⅲ	2042.66	0.3108	469.483	576.934
										Doushantuo	Member Ⅲ	2042.68	0.2951	473.495	576.938
										Doushantuo	Member Ⅲ	2042.7	0.2982	477.508	576.942
										Doushantuo	Member Ⅲ	2042.72	0.2563	481.521	576.946
										Doushantuo	Member Ⅲ	2042.74	0.275	485.533	576.95
										Doushantuo	Member Ⅲ	2042.76	0.2684	489.546	576.954
										Doushantuo	Member Ⅲ	2042.78	0.2772	493.559	576.958
										Doushantuo	Member Ⅲ	2042.8	0.2937	497.571	576.962
										Doushantuo	Member Ⅲ	2042.82	0.2981	501.584	576.966
										Doushantuo	Member Ⅲ	2042.84	0.3025	505.597	576.97
										Doushantuo	Member Ⅲ	2042.86	0.3135	509.61	576.974
										Doushantuo	Member Ⅲ	2042.88	0.3025	513.622	576.978
										Doushantuo	Member Ⅲ	2042.9	0.2827	517.635	576.982
										Doushantuo	Member Ⅲ	2042.92	0.2717	521.648	576.986
										Doushantuo	Member Ⅲ	2042.94	0.2717	525.66	576.99
										Doushantuo	Member Ⅲ	2042.96	0.256	529.673	576.994
										Doushantuo	Member Ⅲ	2042.98	0.26	533.686	576.999
										Doushantuo	Member Ⅲ	2043	0.269	537.698	577.003
										Doushantuo	Member Ⅲ	2043.02	0.27	541.711	577.007
										Doushantuo	Member Ⅲ	2043.04	0.283	545.724	577.011
										Doushantuo	Member Ⅲ	2043.06	0.28	549.736	577.015
										Doushantuo	Member Ⅲ	2043.08	0.289	553.749	577.019
										Doushantuo	Member Ⅲ	2043.1	0.293	557.762	577.023
										Doushantuo	Member Ⅲ	2043.12	0.295	561.774	577.027
										Doushantuo	Member Ⅲ	2043.14	0.252	565.787	577.031
										Doushantuo	Member Ⅲ	2043.16	0.28	569.8	577.035
										Doushantuo	Member Ⅲ	2043.18	0.284	573.812	577.039
										Doushantuo	Member Ⅲ	2043.2	0.235	577.825	577.043
										Doushantuo	Member Ⅲ	2043.22	0.317	581.838	577.047
										Doushantuo	Member Ⅲ	2043.24	0.289	585.85	577.051
										Doushantuo	Member Ⅲ	2043.26	0.22	589.863	577.055
										Doushantuo	Member Ⅲ	2043.28	0.268	593.876	577.059
										Doushantuo	Member Ⅲ	2043.3	0.241	597.888	577.063
										Doushantuo	Member Ⅲ	2043.32	0.216	601.901	577.067
										Doushantuo	Member Ⅲ	2043.34	0.239	605.914	577.071
										Doushantuo	Member Ⅲ	2043.36	0.254	609.926	577.075
										Doushantuo	Member Ⅲ	2043.38	0.215	613.939	577.079
										Doushantuo	Member Ⅲ	2043.4	0.254	617.952	577.083
										Doushantuo	Member Ⅲ	2043.42	0.296	621.964	577.087
										Doushantuo	Member Ⅲ	2043.44	0.214	625.977	577.091
										Doushantuo	Member Ⅲ	2043.46	0.222	629.99	577.095
										Doushantuo	Member Ⅲ	2043.48	0.207	634.002	577.099
										Doushantuo	Member Ⅲ	2043.5	0.206	638.015	577.103
										Doushantuo	Member Ⅲ	2043.52	0.216	642.028	577.107
										Doushantuo	Member Ⅲ	2043.54	0.1992	646.04	577.111
										Doushantuo	Member Ⅲ	2043.56	0.24	650.053	577.115
										Doushantuo	Member Ⅲ	2043.58	0.307	654.066	577.119
										Doushantuo	Member Ⅲ	2043.6	0.313	658.078	577.123
										Doushantuo	Member Ⅲ	2043.62	0.32	662.091	577.127
										Doushantuo	Member Ⅲ	2043.64	0.311	666.104	577.131
										Doushantuo	Member Ⅲ	2043.66	0.332	670.116	577.135
										Doushantuo	Member Ⅲ	2043.68	0.354	674.129	577.139
										Doushantuo	Member Ⅲ	2043.7	0.335	678.142	577.143
										Doushantuo	Member Ⅲ	2043.72	0.26	682.154	577.147
										Doushantuo	Member Ⅲ	2043.74	0.309	686.167	577.151
										Doushantuo	Member Ⅲ	2043.76	0.244	690.18	577.155
										Doushantuo	Member Ⅲ	2043.78	0.228	694.192	577.159
										Doushantuo	Member Ⅲ	2043.8	0.331	698.205	577.163
										Doushantuo	Member Ⅲ	2043.82	0.323	702.218	577.167
										Doushantuo	Member Ⅲ	2043.84	0.323	706.23	577.171
										Doushantuo	Member Ⅲ	2043.86	0.333	710.243	577.175
										Doushantuo	Member Ⅲ	2043.88	0.321	714.256	577.179
										Doushantuo	Member Ⅲ	2043.9	0.333	718.269	577.183
										Doushantuo	Member Ⅲ	2043.92	0.29	722.281	577.187
										Doushantuo	Member Ⅲ	2043.94	0.229	726.294	577.191
										Doushantuo	Member Ⅲ	2043.96	0.2185	730.307	577.195
										Doushantuo	Member Ⅲ	2043.98	0.229	734.319	577.199
										Doushantuo	Member Ⅲ	2044	0.305	738.332	577.203
										Doushantuo	Member Ⅲ	2044.02	0.358	742.345	577.207
										Doushantuo	Member Ⅲ	2044.04	0.371	746.357	577.211
										Doushantuo	Member Ⅲ	2044.06	0.343	750.37	577.215
										Doushantuo	Member Ⅲ	2044.08	0.323	754.383	577.219
										Doushantuo	Member Ⅲ	2044.1	0.318	758.395	577.223
										Doushantuo	Member Ⅲ	2044.12	0.327	762.408	577.227
										Doushantuo	Member Ⅲ	2044.14	0.341	766.421	577.231
										Doushantuo	Member Ⅲ	2044.16	0.332	770.433	577.235
										Doushantuo	Member Ⅲ	2044.18	0.322	774.446	577.239
										Doushantuo	Member Ⅲ	2044.2	0.323	778.459	577.243
										Doushantuo	Member Ⅲ	2044.22	0.329	782.471	577.247
										Doushantuo	Member Ⅲ	2044.24	0.324	786.484	577.251
										Doushantuo	Member Ⅲ	2044.26	0.239	790.497	577.255
										Doushantuo	Member Ⅲ	2044.28	0.273	794.509	577.259
										Doushantuo	Member Ⅲ	2044.3	0.305	798.522	577.263
										Doushantuo	Member Ⅲ	2044.32	0.309	802.535	577.267
										Doushantuo	Member Ⅲ	2044.34	0.294	806.547	577.271
										Doushantuo	Member Ⅲ	2044.36	0.294	810.56	577.275
										Doushantuo	Member Ⅲ	2044.38	0.294	814.573	577.279
										Doushantuo	Member Ⅲ	2044.4	0.293	818.585	577.283
										Doushantuo	Member Ⅲ	2044.42	0.292	822.598	577.287
										Doushantuo	Member Ⅲ	2044.44	0.305	826.611	577.291
										Doushantuo	Member Ⅲ	2044.46	0.3	830.623	577.295
										Doushantuo	Member Ⅲ	2044.48	0.303	834.636	577.299
										Doushantuo	Member Ⅲ	2044.5	0.31	838.649	577.303
										Doushantuo	Member Ⅲ	2044.52	0.313	842.661	577.307
										Doushantuo	Member Ⅲ	2044.54	0.339	846.674	577.311
										Doushantuo	Member Ⅲ	2044.56	0.287	850.687	577.316
										Doushantuo	Member Ⅲ	2044.58	0.265	854.699	577.32
										Doushantuo	Member Ⅲ	2044.6	0.286	858.712	577.324
										Doushantuo	Member Ⅲ	2044.62	0.306	862.725	577.328
										Doushantuo	Member Ⅲ	2044.64	0.314	866.737	577.332
										Doushantuo	Member Ⅲ	2044.66	0.308	870.75	577.336
										Doushantuo	Member Ⅲ	2044.68	0.303	874.763	577.34
										Doushantuo	Member Ⅲ	2044.7	0.305	878.775	577.344
										Doushantuo	Member Ⅲ	2044.72	0.31	882.788	577.348
										Doushantuo	Member Ⅲ	2044.74	0.302	886.801	577.352
										Doushantuo	Member Ⅲ	2044.76	0.279	890.813	577.356
										Doushantuo	Member Ⅲ	2044.78	0.265	894.826	577.36
										Doushantuo	Member Ⅲ	2044.8	0.286	898.839	577.364
										Doushantuo	Member Ⅲ	2044.82	0.284	902.851	577.368
										Doushantuo	Member Ⅲ	2044.84	0.267	906.864	577.372
										Doushantuo	Member Ⅲ	2044.86	0.259	910.877	577.376
										Doushantuo	Member Ⅲ	2044.88	0.274	914.89	577.38
										Doushantuo	Member Ⅲ	2044.9	0.327	918.902	577.384
										Doushantuo	Member Ⅲ	2044.92	0.305	922.915	577.388
										Doushantuo	Member Ⅲ	2044.94	0.267	926.928	577.392
										Doushantuo	Member Ⅲ	2044.96	0.243	930.94	577.396
										Doushantuo	Member Ⅲ	2044.98	0.253	934.953	577.4
										Doushantuo	Member Ⅲ	2045	0.313	938.966	577.404
										Doushantuo	Member Ⅲ	2045.02	0.333	942.978	577.408
										Doushantuo	Member Ⅲ	2045.04	0.291	946.991	577.412
										Doushantuo	Member Ⅲ	2045.06	0.235	951.004	577.416
										Doushantuo	Member Ⅲ	2045.08	0.239	955.016	577.42
										Doushantuo	Member Ⅲ	2045.1	0.294	959.029	577.424
										Doushantuo	Member Ⅲ	2045.12	0.309	963.042	577.428
										Doushantuo	Member Ⅲ	2045.14	0.291	967.054	577.432
										Doushantuo	Member Ⅲ	2045.16	0.266	971.067	577.436
										Doushantuo	Member Ⅲ	2045.18	0.295	975.08	577.44
										Doushantuo	Member Ⅲ	2045.2	0.297	979.092	577.444
										Doushantuo	Member Ⅲ	2045.22	0.295	983.105	577.448
										Doushantuo	Member Ⅲ	2045.24	0.291	987.118	577.452
										Doushantuo	Member Ⅲ	2045.26	0.281	991.13	577.456
										Doushantuo	Member Ⅲ	2045.28	0.244	995.143	577.46
										Doushantuo	Member Ⅲ	2045.3	0.292	999.156	577.464
										Doushantuo	Member Ⅲ	2045.32	0.278	1003.17	577.468
										Doushantuo	Member Ⅲ	2045.34	0.233	1007.18	577.472
										Doushantuo	Member Ⅲ	2045.36	0.286	1011.19	577.476
										Doushantuo	Member Ⅲ	2045.38	0.283	1015.21	577.48
										Doushantuo	Member Ⅲ	2045.4	0.273	1019.22	577.484
										Doushantuo	Member Ⅲ	2045.42	0.277	1023.23	577.488
										Doushantuo	Member Ⅲ	2045.44	0.295	1027.24	577.492
										Doushantuo	Member Ⅲ	2045.46	0.285	1031.26	577.496
										Doushantuo	Member Ⅲ	2045.48	0.286	1035.27	577.5
										Doushantuo	Member Ⅲ	2045.5	0.288	1039.28	577.504
										Doushantuo	Member Ⅲ	2045.52	0.292	1043.3	577.508
										Doushantuo	Member Ⅲ	2045.54	0.297	1047.31	577.512
										Doushantuo	Member Ⅲ	2045.56	0.298	1051.32	577.516
										Doushantuo	Member Ⅲ	2045.58	0.299	1055.33	577.52
										Doushantuo	Member Ⅲ	2045.6	0.303	1059.35	577.524
										Doushantuo	Member Ⅲ	2045.62	0.304	1063.36	577.528
										Doushantuo	Member Ⅲ	2045.64	0.294	1067.37	577.532
										Doushantuo	Member Ⅲ	2045.66	0.297	1071.38	577.536
										Doushantuo	Member Ⅲ	2045.68	0.291	1075.4	577.54
										Doushantuo	Member Ⅲ	2045.7	0.297	1079.41	577.544
										Doushantuo	Member Ⅲ	2045.72	0.285	1083.42	577.548
										Doushantuo	Member Ⅲ	2045.74	0.254	1087.43	577.552
										Doushantuo	Member Ⅲ	2045.76	0.231	1091.45	577.556
										Doushantuo	Member Ⅲ	2045.78	0.333	1095.46	577.56
										Doushantuo	Member Ⅲ	2045.8	0.354	1099.47	577.564
										Doushantuo	Member Ⅲ	2045.82	0.255	1103.49	577.568
										Doushantuo	Member Ⅲ	2045.84	0.254	1107.5	577.572
										Doushantuo	Member Ⅲ	2045.86	0.291	1111.51	577.576
										Doushantuo	Member Ⅲ	2045.88	0.334	1115.52	577.58
										Doushantuo	Member Ⅲ	2045.9	0.277	1119.54	577.584
										Doushantuo	Member Ⅲ	2045.92	0.266	1123.55	577.588
										Doushantuo	Member Ⅲ	2045.94	0.353	1127.56	577.592
										Doushantuo	Member Ⅲ	2045.96	0.285	1131.57	577.596
										Doushantuo	Member Ⅲ	2045.98	0.226	1135.59	577.6
										Doushantuo	Member Ⅲ	2046	0.287	1139.6	577.604
										Doushantuo	Member Ⅲ	2046.02	0.263	1143.61	577.608
										Doushantuo	Member Ⅲ	2046.04	0.258	1147.62	577.612
										Doushantuo	Member Ⅲ	2046.06	0.289	1151.64	577.616
										Doushantuo	Member Ⅲ	2046.08	0.254	1155.65	577.62
										Doushantuo	Member Ⅲ	2046.1	0.247	1159.66	577.624
										Doushantuo	Member Ⅲ	2046.12	0.323	1163.68	577.628
										Doushantuo	Member Ⅲ	2046.14	0.248	1167.69	577.633
										Doushantuo	Member Ⅲ	2046.16	0.245	1171.7	577.637
										Doushantuo	Member Ⅲ	2046.18	0.272	1175.71	577.641
										Doushantuo	Member Ⅲ	2046.2	0.3	1179.73	577.645
										Doushantuo	Member Ⅲ	2046.22	0.284	1183.74	577.649
										Doushantuo	Member Ⅲ	2046.24	0.277	1187.75	577.653
										Doushantuo	Member Ⅲ	2046.26	0.293	1191.76	577.657
										Doushantuo	Member Ⅲ	2046.28	0.292	1195.78	577.661
										Doushantuo	Member Ⅲ	2046.3	0.303	1199.79	577.665
										Doushantuo	Member Ⅲ	2046.32	0.295	1203.8	577.669
										Doushantuo	Member Ⅲ	2046.34	0.288	1207.81	577.673
										Doushantuo	Member Ⅲ	2046.36	0.297	1211.83	577.677
										Doushantuo	Member Ⅲ	2046.38	0.28	1215.84	577.681
										Doushantuo	Member Ⅲ	2046.4	0.277	1219.06	577.684
										Doushantuo	Member Ⅲ	2046.42	0.262	1222.27	577.687
										Doushantuo	Member Ⅲ	2046.44	0.252	1225.49	577.69
										Doushantuo	Member Ⅲ	2046.46	0.294	1228.71	577.694
										Doushantuo	Member Ⅲ	2046.48	0.284	1231.92	577.697
										Doushantuo	Member Ⅲ	2046.5	0.269	1235.14	577.7
										Doushantuo	Member Ⅲ	2046.52	0.264	1238.36	577.703
										Doushantuo	Member Ⅲ	2046.54	0.262	1241.57	577.706
										Doushantuo	Member Ⅲ	2046.56	0.265	1244.79	577.71
										Doushantuo	Member Ⅲ	2046.58	0.239	1248.01	577.713
										Doushantuo	Member Ⅲ	2046.6	0.231	1251.22	577.716
										Doushantuo	Member Ⅲ	2046.62	0.277	1254.44	577.719
										Doushantuo	Member Ⅲ	2046.64	0.284	1257.65	577.722
										Doushantuo	Member Ⅲ	2046.66	0.266	1260.87	577.726
										Doushantuo	Member Ⅲ	2046.68	0.309	1264.09	577.729
										Doushantuo	Member Ⅲ	2046.7	0.204	1267.3	577.732
										Doushantuo	Member Ⅲ	2046.72	0.29	1270.52	577.735
										Doushantuo	Member Ⅲ	2046.74	0.304	1273.74	577.739
										Doushantuo	Member Ⅲ	2046.76	0.224	1276.95	577.742
										Doushantuo	Member Ⅲ	2046.78	0.259	1280.17	577.745
										Doushantuo	Member Ⅲ	2046.8	0.274	1283.39	577.748
										Doushantuo	Member Ⅲ	2046.82	0.26	1286.6	577.751
										Doushantuo	Member Ⅲ	2046.84	0.241	1289.82	577.755
										Doushantuo	Member Ⅲ	2046.86	0.281	1293.04	577.758
										Doushantuo	Member Ⅲ	2046.88	0.27	1296.25	577.761
										Doushantuo	Member Ⅲ	2046.9	0.218	1299.47	577.764
										Doushantuo	Member Ⅲ	2046.92	0.253	1302.69	577.768
										Doushantuo	Member Ⅲ	2046.94	0.258	1305.9	577.771
										Doushantuo	Member Ⅲ	2046.96	0.254	1309.12	577.774
										Doushantuo	Member Ⅲ	2046.98	0.247	1312.34	577.777
										Doushantuo	Member Ⅲ	2047	0.213	1315.55	577.78
										Doushantuo	Member Ⅲ	2047.02	0.313	1318.77	577.784
										Doushantuo	Member Ⅲ	2047.04	0.272	1321.98	577.787
										Doushantuo	Member Ⅲ	2047.06	0.237	1325.2	577.79
										Doushantuo	Member Ⅲ	2047.08	0.272	1328.42	577.793
										Doushantuo	Member Ⅲ	2047.1	0.266	1331.63	577.796
										Doushantuo	Member Ⅲ	2047.12	0.264	1334.85	577.8
										Doushantuo	Member Ⅲ	2047.14	0.261	1338.07	577.803
										Doushantuo	Member Ⅲ	2047.16	0.268	1341.28	577.806
										Doushantuo	Member Ⅲ	2047.18	0.265	1344.5	577.809
										Doushantuo	Member Ⅲ	2047.2	0.265	1347.72	577.813
										Doushantuo	Member Ⅲ	2047.22	0.242	1350.93	577.816
										Doushantuo	Member Ⅲ	2047.24	0.214	1354.15	577.819
										Doushantuo	Member Ⅲ	2047.26	0.203	1357.37	577.822
										Doushantuo	Member Ⅲ	2047.28	0.222	1360.58	577.825
										Doushantuo	Member Ⅲ	2047.3	0.204	1363.8	577.829
										Doushantuo	Member Ⅲ	2047.32	0.165	1367.02	577.832
										Doushantuo	Member Ⅲ	2047.34	0.213	1370.23	577.835
										Doushantuo	Member Ⅲ	2047.36	0.231	1373.45	577.838
										Doushantuo	Member Ⅲ	2047.38	0.22	1376.67	577.841
										Doushantuo	Member Ⅲ	2047.4	0.224	1379.88	577.845
										Doushantuo	Member Ⅲ	2047.42	0.186	1383.1	577.848
										Doushantuo	Member Ⅲ	2047.44	0.1572	1386.31	577.851
										Doushantuo	Member Ⅲ	2047.46	0.206	1389.53	577.854
										Doushantuo	Member Ⅲ	2047.48	0.213	1392.75	577.858
										Doushantuo	Member Ⅲ	2047.5	0.215	1395.96	577.861
										Doushantuo	Member Ⅲ	2047.52	0.218	1399.18	577.864
										Doushantuo	Member Ⅲ	2047.54	0.217	1402.4	577.867
										Doushantuo	Member Ⅲ	2047.56	0.217	1405.61	577.87
										Doushantuo	Member Ⅲ	2047.58	0.218	1408.83	577.874
										Doushantuo	Member Ⅲ	2047.6	0.212	1412.05	577.877
										Doushantuo	Member Ⅲ	2047.62	0.221	1415.26	577.88
										Doushantuo	Member Ⅲ	2047.64	0.206	1418.48	577.883
										Doushantuo	Member Ⅲ	2047.66	0.211	1421.7	577.887
										Doushantuo	Member Ⅲ	2047.68	0.22	1424.91	577.89
										Doushantuo	Member Ⅲ	2047.7	0.22	1428.13	577.893
										Doushantuo	Member Ⅲ	2047.72	0.206	1431.35	577.896
										Doushantuo	Member Ⅲ	2047.74	0.19	1434.56	577.899
										Doushantuo	Member Ⅲ	2047.76	0.212	1437.78	577.903
										Doushantuo	Member Ⅲ	2047.78	0.2	1441	577.906
										Doushantuo	Member Ⅲ	2047.8	0.208	1444.21	577.909
										Doushantuo	Member Ⅲ	2047.82	0.213	1447.43	577.912
										Doushantuo	Member Ⅲ	2047.84	0.205	1450.65	577.915
										Doushantuo	Member Ⅲ	2047.86	0.203	1453.86	577.919
										Doushantuo	Member Ⅲ	2047.88	0.194	1457.08	577.922
										Doushantuo	Member Ⅲ	2047.9	0.195	1460.29	577.925
										Doushantuo	Member Ⅲ	2047.92	0.175	1463.51	577.928
										Doushantuo	Member Ⅲ	2047.94	0.174	1466.73	577.932
										Doushantuo	Member Ⅲ	2047.96	0.189	1469.94	577.935
										Doushantuo	Member Ⅲ	2047.98	0.197	1473.16	577.938
										Doushantuo	Member Ⅲ	2048	0.196	1476.38	577.941
										Doushantuo	Member Ⅲ	2048.02	0.191	1479.59	577.944
										Doushantuo	Member Ⅲ	2048.04	0.202	1482.81	577.948
										Doushantuo	Member Ⅲ	2048.06	0.213	1486.03	577.951
										Doushantuo	Member Ⅲ	2048.08	0.209	1489.24	577.954
										Doushantuo	Member Ⅲ	2048.1	0.202	1492.46	577.957
										Doushantuo	Member Ⅲ	2048.12	0.192	1495.68	577.96
										Doushantuo	Member Ⅲ	2048.14	0.191	1498.89	577.964
										Doushantuo	Member Ⅲ	2048.16	0.175	1502.11	577.967
										Doushantuo	Member Ⅲ	2048.18	0.24	1505.33	577.97
										Doushantuo	Member Ⅲ	2048.2	0.167	1508.54	577.973
										Doushantuo	Member Ⅲ	2048.22	0.223	1511.76	577.977
										Doushantuo	Member Ⅲ	2048.24	0.23	1514.98	577.98
										Doushantuo	Member Ⅲ	2048.26	0.225	1518.19	577.983
										Doushantuo	Member Ⅲ	2048.28	0.224	1521.41	577.986
										Doushantuo	Member Ⅲ	2048.3	0.224	1524.62	577.989
										Doushantuo	Member Ⅲ	2048.32	0.225	1527.84	577.993
										Doushantuo	Member Ⅲ	2048.34	0.234	1531.06	577.996
										Doushantuo	Member Ⅲ	2048.36	0.18	1534.27	577.999
										Doushantuo	Member Ⅲ	2048.38	0.227	1537.49	578.002
										Doushantuo	Member Ⅲ	2048.4	0.233	1540.71	578.006
										Doushantuo	Member Ⅲ	2048.42	0.24	1543.92	578.009
										Doushantuo	Member Ⅲ	2048.44	0.237	1547.14	578.012
										Doushantuo	Member Ⅲ	2048.46	0.239	1550.36	578.015
										Doushantuo	Member Ⅲ	2048.48	0.228	1553.57	578.018
										Doushantuo	Member Ⅲ	2048.5	0.228	1556.79	578.022
										Doushantuo	Member Ⅲ	2048.52	0.23	1560.01	578.025
										Doushantuo	Member Ⅲ	2048.54	0.25	1563.22	578.028
										Doushantuo	Member Ⅲ	2048.56	0.246	1566.44	578.031
										Doushantuo	Member Ⅲ	2048.58	0.246	1569.66	578.034
										Doushantuo	Member Ⅲ	2048.6	0.235	1572.87	578.038
										Doushantuo	Member Ⅲ	2048.62	0.248	1576.09	578.041
										Doushantuo	Member Ⅲ	2048.64	0.243	1579.31	578.044
										Doushantuo	Member Ⅲ	2048.66	0.234	1582.52	578.047
										Doushantuo	Member Ⅲ	2048.68	0.235	1585.74	578.051
										Doushantuo	Member Ⅲ	2048.7	0.189	1588.95	578.054
										Doushantuo	Member Ⅲ	2048.72	0.1694	1592.17	578.057
										Doushantuo	Member Ⅲ	2048.74	0.165	1595.39	578.06
										Doushantuo	Member Ⅲ	2048.76	0.224	1598.6	578.063
										Doushantuo	Member Ⅲ	2048.78	0.234	1601.82	578.067
										Doushantuo	Member Ⅲ	2048.8	0.226	1605.04	578.07
										Doushantuo	Member Ⅲ	2048.82	0.218	1608.25	578.073
										Doushantuo	Member Ⅲ	2048.84	0.222	1611.47	578.076
										Doushantuo	Member Ⅲ	2048.86	0.205	1614.69	578.08
										Doushantuo	Member Ⅲ	2048.88	0.218	1617.9	578.083
										Doushantuo	Member Ⅲ	2048.9	0.226	1621.12	578.086
										Doushantuo	Member Ⅲ	2048.92	0.227	1624.55	578.089
										Doushantuo	Member Ⅲ	2048.94	0.225	1627.99	578.093
										Doushantuo	Member Ⅲ	2048.96	0.224	1631.42	578.096
										Doushantuo	Member Ⅲ	2048.98	0.221	1634.86	578.1
										Doushantuo	Member Ⅲ	2049	0.218	1638.29	578.103
										Doushantuo	Member Ⅲ	2049.02	0.227	1641.73	578.107
										Doushantuo	Member Ⅲ	2049.04	0.229	1645.16	578.11
										Doushantuo	Member Ⅲ	2049.06	0.228	1648.6	578.113
										Doushantuo	Member Ⅲ	2049.08	0.245	1652.03	578.117
										Doushantuo	Member Ⅲ	2049.1	0.243	1655.47	578.12
										Doushantuo	Member Ⅲ	2049.12	0.235	1658.9	578.124
										Doushantuo	Member Ⅲ	2049.14	0.216	1662.33	578.127
										Doushantuo	Member Ⅲ	2049.16	0.209	1665.77	578.131
										Doushantuo	Member Ⅲ	2049.18	0.208	1669.2	578.134
										Doushantuo	Member Ⅲ	2049.2	0.218	1672.64	578.137
										Doushantuo	Member Ⅲ	2049.22	0.264	1676.07	578.141
										Doushantuo	Member Ⅲ	2049.24	0.225	1679.51	578.144
										Doushantuo	Member Ⅲ	2049.26	0.1859	1682.94	578.148
										Doushantuo	Member Ⅲ	2049.28	0.1683	1686.38	578.151
										Doushantuo	Member Ⅲ	2049.3	0.181	1689.81	578.155
										Doushantuo	Member Ⅲ	2049.32	0.19	1693.25	578.158
										Doushantuo	Member Ⅲ	2049.34	0.205	1696.68	578.162
										Doushantuo	Member Ⅲ	2049.36	0.213	1700.12	578.165
										Doushantuo	Member Ⅲ	2049.38	0.205	1703.55	578.168
										Doushantuo	Member Ⅲ	2049.4	0.214	1706.98	578.172
										Doushantuo	Member Ⅲ	2049.42	0.21	1710.42	578.175
										Doushantuo	Member Ⅲ	2049.44	0.227	1713.85	578.179
										Doushantuo	Member Ⅲ	2049.46	0.222	1717.29	578.182
										Doushantuo	Member Ⅲ	2049.48	0.221	1720.72	578.186
										Doushantuo	Member Ⅲ	2049.5	0.213	1724.16	578.189
										Doushantuo	Member Ⅲ	2049.52	0.212	1727.59	578.192
										Doushantuo	Member Ⅲ	2049.54	0.188	1731.03	578.196
										Doushantuo	Member Ⅲ	2049.56	0.192	1734.46	578.199
										Doushantuo	Member Ⅲ	2049.58	0.196	1737.9	578.203
										Doushantuo	Member Ⅲ	2049.6	0.212	1741.33	578.206
										Doushantuo	Member Ⅲ	2049.62	0.211	1744.76	578.21
										Doushantuo	Member Ⅲ	2049.64	0.169	1748.2	578.213
										Doushantuo	Member Ⅲ	2049.66	0.185	1751.63	578.216
										Doushantuo	Member Ⅲ	2049.68	0.179	1755.07	578.22
										Doushantuo	Member Ⅲ	2049.7	0.15	1758.5	578.223
										Doushantuo	Member Ⅲ	2049.72	0.156	1761.94	578.227
										Doushantuo	Member Ⅲ	2049.74	0.193	1765.37	578.23
										Doushantuo	Member Ⅲ	2049.76	0.19	1768.81	578.234
										Doushantuo	Member Ⅲ	2049.78	0.151	1772.24	578.237
										Doushantuo	Member Ⅲ	2049.8	0.154	1775.68	578.24
										Doushantuo	Member Ⅲ	2049.82	0.176	1779.11	578.244
										Doushantuo	Member Ⅲ	2049.84	0.166	1782.55	578.247
										Doushantuo	Member Ⅲ	2049.86	0.166	1785.98	578.251
										Doushantuo	Member Ⅲ	2049.88	0.177	1789.41	578.254
										Doushantuo	Member Ⅲ	2049.9	0.169	1792.85	578.258
										Doushantuo	Member Ⅲ	2049.92	0.159	1796.28	578.261
										Doushantuo	Member Ⅲ	2049.94	0.177	1799.72	578.265
										Doushantuo	Member Ⅲ	2049.96	0.211	1803.15	578.268
										Doushantuo	Member Ⅲ	2049.98	0.246	1806.59	578.271
										Doushantuo	Member Ⅲ	2050	0.241	1810.02	578.275
										Doushantuo	Member Ⅲ	2050.02	0.25	1813.46	578.278
										Doushantuo	Member Ⅲ	2050.04	0.178	1816.89	578.282
										Doushantuo	Member Ⅲ	2050.06	0.179	1820.33	578.285
										Doushantuo	Member Ⅲ	2050.08	0.204	1823.76	578.289
										Doushantuo	Member Ⅲ	2050.1	0.18	1827.19	578.292
										Doushantuo	Member Ⅲ	2050.12	0.179	1830.63	578.295
										Doushantuo	Member Ⅲ	2050.14	0.178	1834.06	578.299
										Doushantuo	Member Ⅲ	2050.16	0.175	1837.5	578.302
										Doushantuo	Member Ⅲ	2050.18	0.175	1840.93	578.306
										Doushantuo	Member Ⅲ	2050.2	0.186	1844.37	578.309
										Doushantuo	Member Ⅲ	2050.22	0.178	1847.8	578.313
										Doushantuo	Member Ⅲ	2050.24	0.202	1851.24	578.316
										Doushantuo	Member Ⅲ	2050.26	0.162	1854.67	578.319
										Doushantuo	Member Ⅲ	2050.28	0.16	1858.11	578.323
										Doushantuo	Member Ⅲ	2050.3	0.162	1861.54	578.326
										Doushantuo	Member Ⅲ	2050.32	0.181	1864.97	578.33
										Doushantuo	Member Ⅲ	2050.34	0.185	1868.41	578.333
										Doushantuo	Member Ⅲ	2050.36	0.185	1871.84	578.337
										Doushantuo	Member Ⅲ	2050.38	0.169	1875.28	578.34
										Doushantuo	Member Ⅲ	2050.4	0.187	1878.71	578.344
										Doushantuo	Member Ⅲ	2050.42	0.172	1882.15	578.347
										Doushantuo	Member Ⅲ	2050.44	0.212	1885.58	578.35
										Doushantuo	Member Ⅲ	2050.46	0.236	1889.02	578.354
										Doushantuo	Member Ⅲ	2050.48	0.162	1892.45	578.357
										Doushantuo	Member Ⅲ	2050.5	0.156	1895.89	578.361
										Doushantuo	Member Ⅲ	2050.52	0.176	1899.32	578.364
										Doushantuo	Member Ⅲ	2050.54	0.179	1902.76	578.368
										Doushantuo	Member Ⅲ	2050.56	0.179	1906.19	578.371
										Doushantuo	Member Ⅲ	2050.58	0.172	1909.62	578.374
										Doushantuo	Member Ⅲ	2050.6	0.146	1913.06	578.378
										Doushantuo	Member Ⅲ	2050.62	0.167	1916.49	578.381
										Doushantuo	Member Ⅲ	2050.64	0.187	1919.93	578.385
										Doushantuo	Member Ⅲ	2050.66	0.177	1923.36	578.388
										Doushantuo	Member Ⅲ	2050.68	0.185	1926.8	578.392
										Doushantuo	Member Ⅲ	2050.7	0.19	1930.23	578.395
										Doushantuo	Member Ⅲ	2050.72	0.188	1933.67	578.398
										Doushantuo	Member Ⅲ	2050.74	0.175	1937.1	578.402
										Doushantuo	Member Ⅲ	2050.76	0.163	1940.54	578.405
										Doushantuo	Member Ⅲ	2050.78	0.173	1943.97	578.409
										Doushantuo	Member Ⅲ	2050.8	0.219	1947.4	578.412
										Doushantuo	Member Ⅲ	2050.82	0.226	1950.84	578.416
										Doushantuo	Member Ⅲ	2050.84	0.222	1954.27	578.419
										Doushantuo	Member Ⅲ	2050.86	0.173	1957.71	578.423
										Doushantuo	Member Ⅲ	2050.88	0.188	1961.14	578.426
										Doushantuo	Member Ⅲ	2050.9	0.153	1964.58	578.429
										Doushantuo	Member Ⅲ	2050.92	0.191	1968.01	578.433
										Doushantuo	Member Ⅲ	2050.94	0.143	1971.45	578.436
										Doushantuo	Member Ⅲ	2050.96	0.17	1974.88	578.44
										Doushantuo	Member Ⅲ	2050.98	0.183	1978.32	578.443
										Doushantuo	Member Ⅲ	2051	0.189	1981.75	578.447
										Doushantuo	Member Ⅲ	2051.02	0.159	1985.19	578.45
										Doushantuo	Member Ⅲ	2051.04	0.178	1988.62	578.453
										Doushantuo	Member Ⅲ	2051.06	0.1765	1992.05	578.457
										Doushantuo	Member Ⅲ	2051.08	0.1939	1995.49	578.46
										Doushantuo	Member Ⅲ	2051.1	0.23	1998.92	578.464
										Doushantuo	Member Ⅲ	2051.12	0.2208	2002.36	578.467
										Doushantuo	Member Ⅲ	2051.14	0.2208	2005.79	578.471
										Doushantuo	Member Ⅲ	2051.16	0.2061	2009.23	578.474
										Doushantuo	Member Ⅲ	2051.18	0.196	2012.66	578.477
										Doushantuo	Member Ⅲ	2051.2	0.161	2016.1	578.481
										Doushantuo	Member Ⅲ	2051.22	0.148	2019.53	578.484
										Doushantuo	Member Ⅲ	2051.24	0.141	2022.97	578.488
										Doushantuo	Member Ⅲ	2051.26	0.173	2026.4	578.491
										Doushantuo	Member Ⅲ	2051.28	0.181	2029.45	578.494
										Doushantuo	Member Ⅲ	2051.3	0.183	2032.49	578.497
										Doushantuo	Member Ⅲ	2051.32	0.193	2035.54	578.5
										Doushantuo	Member Ⅲ	2051.34	0.196	2038.59	578.503
										Doushantuo	Member Ⅲ	2051.36	0.19	2041.64	578.506
										Doushantuo	Member Ⅲ	2051.38	0.196	2044.68	578.51
										Doushantuo	Member Ⅲ	2051.4	0.191	2047.73	578.513
										Doushantuo	Member Ⅲ	2051.42	0.161	2050.78	578.516
										Doushantuo	Member Ⅲ	2051.44	0.208	2053.82	578.519
										Doushantuo	Member Ⅲ	2051.46	0.216	2056.87	578.522
										Doushantuo	Member Ⅲ	2051.48	0.211	2059.92	578.525
										Doushantuo	Member Ⅲ	2051.5	0.212	2062.97	578.528
										Doushantuo	Member Ⅲ	2051.52	0.218	2066.01	578.531
										Doushantuo	Member Ⅲ	2051.54	0.21	2069.06	578.534
										Doushantuo	Member Ⅲ	2051.56	0.201	2072.11	578.537
										Doushantuo	Member Ⅲ	2051.58	0.193	2075.16	578.54
										Doushantuo	Member Ⅲ	2051.6	0.179	2078.2	578.543
										Doushantuo	Member Ⅲ	2051.62	0.17	2081.25	578.546
										Doushantuo	Member Ⅲ	2051.64	0.142	2084.3	578.549
										Doushantuo	Member Ⅲ	2051.66	0.106	2087.34	578.552
										Doushantuo	Member Ⅲ	2051.68	0.139	2090.39	578.555
										Doushantuo	Member Ⅲ	2051.7	0.155	2093.44	578.558
										Doushantuo	Member Ⅲ	2051.72	0.148	2096.49	578.561
										Doushantuo	Member Ⅲ	2051.74	0.129	2099.53	578.564
										Doushantuo	Member Ⅲ	2051.76	0.104	2102.58	578.567
										Doushantuo	Member Ⅲ	2051.78	0.11	2105.63	578.57
										Doushantuo	Member Ⅲ	2051.8	0.138	2108.67	578.573
										Doushantuo	Member Ⅲ	2051.82	0.146	2111.72	578.577
										Doushantuo	Member Ⅲ	2051.84	0.144	2114.77	578.58
										Doushantuo	Member Ⅲ	2051.86	0.138	2117.82	578.583
										Doushantuo	Member Ⅲ	2051.88	0.139	2120.86	578.586
										Doushantuo	Member Ⅲ	2051.9	0.139	2123.91	578.589
										Doushantuo	Member Ⅲ	2051.92	0.141	2126.96	578.592
										Doushantuo	Member Ⅲ	2051.94	0.135	2130.01	578.595
										Doushantuo	Member Ⅲ	2051.96	0.144	2133.05	578.598
										Doushantuo	Member Ⅲ	2051.98	0.152	2136.1	578.601
										Doushantuo	Member Ⅲ	2052	0.149	2139.15	578.604
										Doushantuo	Member Ⅲ	2052.02	0.146	2142.19	578.607
										Doushantuo	Member Ⅲ	2052.04	0.153	2145.24	578.61
										Doushantuo	Member Ⅲ	2052.06	0.183	2148.29	578.613
										Doushantuo	Member Ⅲ	2052.08	0.134	2151.34	578.616
										Doushantuo	Member Ⅲ	2052.1	0.117	2154.38	578.619
										Doushantuo	Member Ⅲ	2052.12	0.136	2157.43	578.622
										Doushantuo	Member Ⅲ	2052.14	0.141	2160.48	578.625
										Doushantuo	Member Ⅲ	2052.16	0.129	2163.52	578.628
										Doushantuo	Member Ⅲ	2052.18	0.131	2166.57	578.631
										Doushantuo	Member Ⅲ	2052.2	0.133	2169.62	578.634
										Doushantuo	Member Ⅲ	2052.22	0.141	2172.67	578.637
										Doushantuo	Member Ⅲ	2052.24	0.125	2175.71	578.641
										Doushantuo	Member Ⅲ	2052.26	0.126	2178.76	578.644
										Doushantuo	Member Ⅲ	2052.28	0.122	2181.81	578.647
										Doushantuo	Member Ⅲ	2052.3	0.119	2184.86	578.65
										Doushantuo	Member Ⅲ	2052.32	0.113	2187.9	578.653
										Doushantuo	Member Ⅲ	2052.34	0.114	2190.95	578.656
										Doushantuo	Member Ⅲ	2052.36	0.122	2194	578.659
										Doushantuo	Member Ⅲ	2052.38	0.118	2197.04	578.662
										Doushantuo	Member Ⅲ	2052.4	0.12	2200.09	578.665
										Doushantuo	Member Ⅲ	2052.42	0.11	2203.14	578.668
										Doushantuo	Member Ⅲ	2052.44	0.128	2206.19	578.671
										Doushantuo	Member Ⅲ	2052.46	0.107	2209.23	578.674
										Doushantuo	Member Ⅲ	2052.48	0.075	2212.28	578.677
										Doushantuo	Member Ⅲ	2052.5	0.131	2215.33	578.68
										Doushantuo	Member Ⅲ	2052.52	0.087	2218.37	578.683
										Doushantuo	Member Ⅲ	2052.54	0.096	2221.42	578.686
										Doushantuo	Member Ⅲ	2052.56	0.113	2224.47	578.689
										Doushantuo	Member Ⅲ	2052.58	0.096	2227.52	578.692
										Doushantuo	Member Ⅲ	2052.6	0.079	2230.56	578.695
										Doushantuo	Member Ⅲ	2052.62	0.055	2233.61	578.698
										Doushantuo	Member Ⅲ	2052.64	0.09	2236.66	578.701
										Doushantuo	Member Ⅲ	2052.66	0.084	2239.71	578.705
										Doushantuo	Member Ⅲ	2052.68	0.124	2242.75	578.708
										Doushantuo	Member Ⅲ	2052.7	0.124	2245.8	578.711
										Doushantuo	Member Ⅲ	2052.72	0.115	2248.85	578.714
										Doushantuo	Member Ⅲ	2052.74	0.104	2251.89	578.717
										Doushantuo	Member Ⅲ	2052.76	0.124	2254.94	578.72
										Doushantuo	Member Ⅲ	2052.78	0.121	2257.99	578.723
										Doushantuo	Member Ⅲ	2052.8	0.126	2261.04	578.726
										Doushantuo	Member Ⅲ	2052.82	0.129	2264.08	578.729
										Doushantuo	Member Ⅲ	2052.84	0.121	2267.13	578.732
										Doushantuo	Member Ⅲ	2052.86	0.116	2270.18	578.735
										Doushantuo	Member Ⅲ	2052.88	0.122	2273.22	578.738
										Doushantuo	Member Ⅲ	2052.9	0.134	2276.27	578.741
										Doushantuo	Member Ⅲ	2052.92	0.13	2279.32	578.744
										Doushantuo	Member Ⅲ	2052.94	0.127	2282.37	578.747
										Doushantuo	Member Ⅲ	2052.96	0.126	2285.41	578.75
										Doushantuo	Member Ⅲ	2052.98	0.126	2288.46	578.753
										Doushantuo	Member Ⅲ	2053	0.123	2291.51	578.756
										Doushantuo	Member Ⅲ	2053.02	0.12	2294.56	578.759
										Doushantuo	Member Ⅲ	2053.04	0.108	2297.6	578.762
										Doushantuo	Member Ⅲ	2053.06	0.109	2300.65	578.765
										Doushantuo	Member Ⅲ	2053.08	0.116	2303.7	578.769
										Doushantuo	Member Ⅲ	2053.1	0.117	2306.74	578.772
										Doushantuo	Member Ⅲ	2053.12	0.128	2309.79	578.775
										Doushantuo	Member Ⅲ	2053.14	0.13	2312.84	578.778
										Doushantuo	Member Ⅲ	2053.16	0.13	2315.89	578.781
										Doushantuo	Member Ⅲ	2053.18	0.134	2318.93	578.784
										Doushantuo	Member Ⅲ	2053.2	0.129	2321.98	578.787
										Doushantuo	Member Ⅲ	2053.22	0.106	2325.03	578.79
										Doushantuo	Member Ⅲ	2053.24	0.113	2328.07	578.793
										Doushantuo	Member Ⅲ	2053.26	0.121	2331.12	578.796
										Doushantuo	Member Ⅲ	2053.28	0.118	2334.17	578.799
										Doushantuo	Member Ⅲ	2053.3	0.119	2337.22	578.802
										Doushantuo	Member Ⅲ	2053.32	0.12	2340.26	578.805
										Doushantuo	Member Ⅲ	2053.34	0.122	2343.31	578.808
										Doushantuo	Member Ⅲ	2053.36	0.121	2346.36	578.811
										Doushantuo	Member Ⅲ	2053.38	0.133	2349.41	578.814
										Doushantuo	Member Ⅲ	2053.4	0.115	2352.45	578.817
										Doushantuo	Member Ⅲ	2053.42	0.106	2355.5	578.82
										Doushantuo	Member Ⅲ	2053.44	0.103	2358.55	578.823
										Doushantuo	Member Ⅲ	2053.46	0.105	2361.59	578.826
										Doushantuo	Member Ⅲ	2053.48	0.119	2364.64	578.829
										Doushantuo	Member Ⅲ	2053.5	0.112	2367.69	578.833
										Doushantuo	Member Ⅲ	2053.52	0.116	2370.74	578.836
										Doushantuo	Member Ⅲ	2053.54	0.114	2373.78	578.839
										Doushantuo	Member Ⅲ	2053.56	0.115	2376.83	578.842
										Doushantuo	Member Ⅲ	2053.58	0.113	2379.88	578.845
										Doushantuo	Member Ⅲ	2053.6	0.124	2382.92	578.848
										Doushantuo	Member Ⅲ	2053.62	0.128	2385.97	578.851
										Doushantuo	Member Ⅲ	2053.64	0.114	2389.02	578.854
										Doushantuo	Member Ⅲ	2053.66	0.096	2392.07	578.857
										Doushantuo	Member Ⅲ	2053.68	0.119	2395.11	578.86
										Doushantuo	Member Ⅲ	2053.7	0.112	2398.16	578.863
										Doushantuo	Member Ⅲ	2053.72	0.13	2401.21	578.866
										Doushantuo	Member Ⅲ	2053.74	0.12	2404.26	578.869
										Doushantuo	Member Ⅲ	2053.76	0.102	2407.3	578.872
										Doushantuo	Member Ⅲ	2053.78	0.1	2410.35	578.875
										Doushantuo	Member Ⅲ	2053.8	0.112	2413.4	578.878
										Doushantuo	Member Ⅲ	2053.82	0.136	2416.44	578.881
										Doushantuo	Member Ⅲ	2053.84	0.156	2419.49	578.884
										Doushantuo	Member Ⅲ	2053.86	0.179	2422.54	578.887
										Doushantuo	Member Ⅲ	2053.88	0.152	2425.59	578.89
										Doushantuo	Member Ⅲ	2053.9	0.16	2428.63	578.893
										Doushantuo	Member Ⅲ	2053.92	0.16	2431.68	578.897
										Doushantuo	Member Ⅲ	2053.94	0.145	2437.23	578.902
										Doushantuo	Member Ⅲ	2053.96	0.125	2442.78	578.908
										Doushantuo	Member Ⅲ	2053.98	0.089	2448.34	578.913
										Doushantuo	Member Ⅲ	2054	0.124	2453.89	578.919
										Doushantuo	Member Ⅲ	2054.02	0.126	2459.44	578.924
										Doushantuo	Member Ⅲ	2054.04	0.148	2464.99	578.93
										Doushantuo	Member Ⅲ	2054.06	0.136	2470.54	578.935
										Doushantuo	Member Ⅲ	2054.08	0.135	2476.09	578.941
										Doushantuo	Member Ⅲ	2054.1	0.121	2481.65	578.946
										Doushantuo	Member Ⅲ	2054.12	0.126	2487.2	578.952
										Doushantuo	Member Ⅲ	2054.14	0.11	2492.75	578.958
										Doushantuo	Member Ⅲ	2054.16	0.138	2498.3	578.963
										Doushantuo	Member Ⅲ	2054.18	0.135	2503.85	578.969
										Doushantuo	Member Ⅲ	2054.2	0.137	2509.4	578.974
										Doushantuo	Member Ⅲ	2054.22	0.146	2514.96	578.98
										Doushantuo	Member Ⅲ	2054.24	0.14	2520.51	578.985
										Doushantuo	Member Ⅲ	2054.26	0.141	2526.06	578.991
										Doushantuo	Member Ⅲ	2054.28	0.146	2531.61	578.996
										Doushantuo	Member Ⅲ	2054.3	0.15	2537.16	579.002
										Doushantuo	Member Ⅲ	2054.32	0.148	2542.72	579.008
										Doushantuo	Member Ⅲ	2054.34	0.142	2548.27	579.013
										Doushantuo	Member Ⅲ	2054.36	0.103	2553.82	579.019
										Doushantuo	Member Ⅲ	2054.38	0.095	2559.37	579.024
										Doushantuo	Member Ⅲ	2054.4	0.084	2564.92	579.03
										Doushantuo	Member Ⅲ	2054.42	0.121	2570.47	579.035
										Doushantuo	Member Ⅲ	2054.44	0.133	2576.03	579.041
										Doushantuo	Member Ⅲ	2054.46	0.136	2581.58	579.046
										Doushantuo	Member Ⅲ	2054.48	0.14	2587.13	579.052
										Doushantuo	Member Ⅲ	2054.5	0.143	2592.68	579.058
										Doushantuo	Member Ⅲ	2054.52	0.127	2598.23	579.063
										Doushantuo	Member Ⅲ	2054.54	0.111	2603.79	579.069
										Doushantuo	Member Ⅲ	2054.56	0.126	2609.34	579.074
										Doushantuo	Member Ⅲ	2054.58	0.136	2614.89	579.08
										Doushantuo	Member Ⅲ	2054.6	0.129	2620.44	579.085
										Doushantuo	Member Ⅲ	2054.62	0.121	2625.99	579.091
										Doushantuo	Member Ⅲ	2054.64	0.122	2631.54	579.096
										Doushantuo	Member Ⅲ	2054.66	0.094	2637.1	579.102
										Doushantuo	Member Ⅲ	2054.68	0.077	2642.65	579.107
										Doushantuo	Member Ⅲ	2054.7	0.079	2648.2	579.113
										Doushantuo	Member Ⅲ	2054.72	0.096	2653.75	579.119
										Doushantuo	Member Ⅲ	2054.74	0.094	2659.3	579.124
										Doushantuo	Member Ⅲ	2054.76	0.115	2664.85	579.13
										Doushantuo	Member Ⅲ	2054.78	0.117	2670.41	579.135
										Doushantuo	Member Ⅲ	2054.8	0.125	2675.96	579.141
										Doushantuo	Member Ⅲ	2054.82	0.115	2681.51	579.146
										Doushantuo	Member Ⅲ	2054.84	0.1	2687.06	579.152
										Doushantuo	Member Ⅲ	2054.86	0.073	2692.61	579.157
										Doushantuo	Member Ⅲ	2054.88	0.11	2698.17	579.163
										Doushantuo	Member Ⅲ	2054.9	0.092	2703.72	579.169
										Doushantuo	Member Ⅲ	2054.92	0.107	2709.27	579.174
										Doushantuo	Member Ⅲ	2054.94	0.101	2714.82	579.18
										Doushantuo	Member Ⅲ	2054.96	0.109	2720.37	579.185
										Doushantuo	Member Ⅲ	2054.98	0.121	2725.92	579.191
										Doushantuo	Member Ⅲ	2055	0.136	2731.48	579.196
										Doushantuo	Member Ⅲ	2055.02	0.13	2737.03	579.202
										Doushantuo	Member Ⅲ	2055.04	0.12	2742.58	579.207
										Doushantuo	Member Ⅲ	2055.06	0.112	2748.13	579.213
										Doushantuo	Member Ⅲ	2055.08	0.116	2753.68	579.219
										Doushantuo	Member Ⅲ	2055.1	0.112	2759.24	579.224
										Doushantuo	Member Ⅲ	2055.12	0.112	2764.79	579.23
										Doushantuo	Member Ⅲ	2055.14	0.141	2770.34	579.235
										Doushantuo	Member Ⅲ	2055.16	0.147	2775.89	579.241
										Doushantuo	Member Ⅲ	2055.18	0.146	2781.44	579.246
										Doushantuo	Member Ⅲ	2055.2	0.138	2786.99	579.252
										Doushantuo	Member Ⅲ	2055.22	0.134	2792.55	579.257
										Doushantuo	Member Ⅲ	2055.24	0.118	2798.1	579.263
										Doushantuo	Member Ⅲ	2055.26	0.1473	2803.65	579.268
										Doushantuo	Member Ⅲ	2055.28	0.1691	2809.2	579.274
										Doushantuo	Member Ⅲ	2055.3	0.1891	2814.75	579.28
										Doushantuo	Member Ⅲ	2055.32	0.1582	2820.3	579.285
										Doushantuo	Member Ⅲ	2055.34	0.1627	2825.86	579.291
										Doushantuo	Member Ⅲ	2055.36	0.2606	2831.41	579.296
										Doushantuo	Member Ⅲ	2055.38	0.073	2836.96	579.302
										Doushantuo	Member Ⅲ	2055.4	0.2562	2839.81	579.305
										Doushantuo	Member Ⅲ	2055.42	0.177	2842.67	579.307
									Gaskiers glaciation	Doushantuo	Member Ⅲ	2055.44	0.221	2845.52	579.31
									Gaskiers glaciation	Doushantuo	Member Ⅲ	2055.46	0.131	2848.38	579.313
									Gaskiers glaciation	Doushantuo	Member Ⅲ	2055.48	0.079	2851.23	579.316
									Gaskiers glaciation	Doushantuo	Member Ⅲ	2055.5	0.075	2854.08	579.319
									Gaskiers glaciation	Doushantuo	Member Ⅲ	2055.52	0.083	2856.94	579.322
									Gaskiers glaciation	Doushantuo	Member Ⅲ	2055.54	0.088	2859.79	579.325
									Gaskiers glaciation	Doushantuo	Member Ⅲ	2055.56	0.115	2862.65	579.327
									Gaskiers glaciation	Doushantuo	Member Ⅲ	2055.58	0.114	2865.5	579.33
									Gaskiers glaciation	Doushantuo	Member Ⅲ	2055.6	0.115	2868.35	579.333
									Gaskiers glaciation	Doushantuo	Member Ⅲ	2055.62	0.129	2871.21	579.336
									Gaskiers glaciation	Doushantuo	Member Ⅲ	2055.64	0.1	2874.06	579.339
									Gaskiers glaciation	Doushantuo	Member Ⅲ	2055.66	0.078	2876.92	579.342
									Gaskiers glaciation	Doushantuo	Member Ⅲ	2055.68	0.089	2879.77	579.345
									Gaskiers glaciation	Doushantuo	Member Ⅲ	2055.7	0.124	2882.63	579.347
									Gaskiers glaciation	Doushantuo	Member Ⅲ	2055.72	0.132	2885.48	579.35
									Gaskiers glaciation	Doushantuo	Member Ⅲ	2055.74	0.129	2888.33	579.353
									Gaskiers glaciation	Doushantuo	Member Ⅲ	2055.76	0.114	2891.19	579.356
									Gaskiers glaciation	Doushantuo	Member Ⅲ	2055.78	0.125	2894.04	579.359
									Gaskiers glaciation	Doushantuo	Member Ⅲ	2055.8	0.128	2896.9	579.362
									Gaskiers glaciation	Doushantuo	Member Ⅲ	2055.82	0.138	2899.75	579.365
									Gaskiers glaciation	Doushantuo	Member Ⅲ	2055.84	0.156	2902.6	579.367
									Gaskiers glaciation	Doushantuo	Member Ⅲ	2055.86	0.137	2905.46	579.37
									Gaskiers glaciation	Doushantuo	Member Ⅲ	2055.88	0.135	2908.31	579.373
									Gaskiers glaciation	Doushantuo	Member Ⅲ	2055.9	0.135	2911.17	579.376
									Gaskiers glaciation	Doushantuo	Member Ⅲ	2055.92	0.134	2914.02	579.379
									Gaskiers glaciation	Doushantuo	Member Ⅲ	2055.94	0.131	2916.87	579.382
									Gaskiers glaciation	Doushantuo	Member Ⅲ	2055.96	0.132	2919.73	579.385
									Gaskiers glaciation	Doushantuo	Member Ⅲ	2055.98	0.13	2922.58	579.387
									Gaskiers glaciation	Doushantuo	Member Ⅲ	2056	0.132	2925.44	579.39
									Gaskiers glaciation	Doushantuo	Member Ⅲ	2056.02	0.126	2928.29	579.393
									Gaskiers glaciation	Doushantuo	Member Ⅲ	2056.04	0.124	2931.14	579.396
									Gaskiers glaciation	Doushantuo	Member Ⅲ	2056.06	0.124	2934	579.399
									Gaskiers glaciation	Doushantuo	Member Ⅲ	2056.08	0.114	2936.85	579.402
									Gaskiers glaciation	Doushantuo	Member Ⅲ	2056.1	0.106	2939.71	579.405
									Gaskiers glaciation	Doushantuo	Member Ⅲ	2056.12	0.124	2942.56	579.407
									Gaskiers glaciation	Doushantuo	Member Ⅲ	2056.14	0.105	2945.42	579.41
									Gaskiers glaciation	Doushantuo	Member Ⅲ	2056.16	0.136	2948.27	579.413
									Gaskiers glaciation	Doushantuo	Member Ⅲ	2056.18	0.137	2951.12	579.416
									Gaskiers glaciation	Doushantuo	Member Ⅲ	2056.2	0.143	2953.98	579.419
									Gaskiers glaciation	Doushantuo	Member Ⅲ	2056.22	0.143	2956.83	579.422
									Gaskiers glaciation	Doushantuo	Member Ⅲ	2056.24	0.147	2959.69	579.425
									Gaskiers glaciation	Doushantuo	Member Ⅲ	2056.26	0.149	2962.54	579.427
									Gaskiers glaciation	Doushantuo	Member Ⅲ	2056.28	0.158	2965.39	579.43
									Gaskiers glaciation	Doushantuo	Member Ⅲ	2056.3	0.153	2968.25	579.433
									Gaskiers glaciation	Doushantuo	Member Ⅲ	2056.32	0.152	2971.1	579.436
									Gaskiers glaciation	Doushantuo	Member Ⅲ	2056.34	0.116	2973.96	579.439
									Gaskiers glaciation	Doushantuo	Member Ⅲ	2056.36	0.103	2976.81	579.442
									Gaskiers glaciation	Doushantuo	Member Ⅲ	2056.38	0.108	2979.66	579.444
									Gaskiers glaciation	Doushantuo	Member Ⅲ	2056.4	0.126	2982.52	579.447
									Gaskiers glaciation	Doushantuo	Member Ⅲ	2056.42	0.127	2985.37	579.45
									Gaskiers glaciation	Doushantuo	Member Ⅲ	2056.44	0.102	2988.23	579.453
									Gaskiers glaciation	Doushantuo	Member Ⅲ	2056.46	0.098	2991.08	579.456
									Gaskiers glaciation	Doushantuo	Member Ⅲ	2056.48	0.111	2993.93	579.459
									Gaskiers glaciation	Doushantuo	Member Ⅲ	2056.5	0.105	2996.79	579.462
									Gaskiers glaciation	Doushantuo	Member Ⅲ	2056.52	0.128	2999.64	579.464
									Gaskiers glaciation	Doushantuo	Member Ⅲ	2056.54	0.091	3002.5	579.467
									Gaskiers glaciation	Doushantuo	Member Ⅲ	2056.56	0.105	3005.35	579.47
									Gaskiers glaciation	Doushantuo	Member Ⅲ	2056.58	0.1	3008.21	579.473
									Gaskiers glaciation	Doushantuo	Member Ⅲ	2056.6	0.135	3011.06	579.476
									Gaskiers glaciation	Doushantuo	Member Ⅲ	2056.62	0.137	3013.91	579.479
									Gaskiers glaciation	Doushantuo	Member Ⅲ	2056.64	0.151	3016.77	579.482
									Gaskiers glaciation	Doushantuo	Member Ⅲ	2056.66	0.158	3019.62	579.484
									Gaskiers glaciation	Doushantuo	Member Ⅲ	2056.68	0.175	3022.48	579.487
									Gaskiers glaciation	Doushantuo	Member Ⅲ	2056.7	0.163	3025.33	579.49
									Gaskiers glaciation	Doushantuo	Member Ⅲ	2056.72	0.176	3028.18	579.493
									Gaskiers glaciation	Doushantuo	Member Ⅲ	2056.74	0.15	3031.04	579.496
									Gaskiers glaciation	Doushantuo	Member Ⅲ	2056.76	0.157	3033.89	579.499
									Gaskiers glaciation	Doushantuo	Member Ⅲ	2056.78	0.159	3036.75	579.502
									Gaskiers glaciation	Doushantuo	Member Ⅲ	2056.8	0.152	3039.6	579.504
									Gaskiers glaciation	Doushantuo	Member Ⅲ	2056.82	0.137	3042.45	579.507
									Gaskiers glaciation	Doushantuo	Member Ⅲ	2056.84	0.128	3045.31	579.51
									Gaskiers glaciation	Doushantuo	Member Ⅲ	2056.86	0.141	3048.16	579.513
									Gaskiers glaciation	Doushantuo	Member Ⅲ	2056.88	0.137	3051.02	579.516
									Gaskiers glaciation	Doushantuo	Member Ⅲ	2056.9	0.135	3053.87	579.519
									Gaskiers glaciation	Doushantuo	Member Ⅲ	2056.92	0.117	3056.72	579.522
									Gaskiers glaciation	Doushantuo	Member Ⅲ	2056.94	0.166	3059.58	579.524
									Gaskiers glaciation	Doushantuo	Member Ⅲ	2056.96	0.139	3062.43	579.527
									Gaskiers glaciation	Doushantuo	Member Ⅲ	2056.98	0.11	3065.29	579.53
									Gaskiers glaciation	Doushantuo	Member Ⅲ	2057	0.142	3068.14	579.533
									Gaskiers glaciation	Doushantuo	Member Ⅲ	2057.02	0.145	3070.99	579.536
									Gaskiers glaciation	Doushantuo	Member Ⅲ	2057.04	0.134	3073.85	579.539
									Gaskiers glaciation	Doushantuo	Member Ⅲ	2057.06	0.132	3076.7	579.542
									Gaskiers glaciation	Doushantuo	Member Ⅲ	2057.08	0.14	3079.56	579.544
									Gaskiers glaciation	Doushantuo	Member Ⅲ	2057.1	0.148	3082.41	579.547
									Gaskiers glaciation	Doushantuo	Member Ⅲ	2057.12	0.147	3085.27	579.55
									Gaskiers glaciation	Doushantuo	Member Ⅲ	2057.14	0.15	3088.12	579.553
									Gaskiers glaciation	Doushantuo	Member Ⅲ	2057.16	0.126	3090.97	579.556
									Gaskiers glaciation	Doushantuo	Member Ⅲ	2057.18	0.156	3093.83	579.559
									Gaskiers glaciation	Doushantuo	Member Ⅲ	2057.2	0.194	3096.68	579.562
									Gaskiers glaciation	Doushantuo	Member Ⅲ	2057.22	0.186	3099.54	579.564
									Gaskiers glaciation	Doushantuo	Member Ⅲ	2057.24	0.182	3102.39	579.567
									Gaskiers glaciation	Doushantuo	Member Ⅲ	2057.26	0.176	3105.24	579.57
									Gaskiers glaciation	Doushantuo	Member Ⅲ	2057.28	0.177	3108.1	579.573
									Gaskiers glaciation	Doushantuo	Member Ⅲ	2057.3	0.182	3110.95	579.576
									Gaskiers glaciation	Doushantuo	Member Ⅲ	2057.32	0.178	3113.81	579.579
									Gaskiers glaciation	Doushantuo	Member Ⅲ	2057.34	0.187	3116.66	579.581
									Gaskiers glaciation	Doushantuo	Member Ⅲ	2057.36	0.186	3119.51	579.584
									Gaskiers glaciation	Doushantuo	Member Ⅲ	2057.38	0.167	3122.37	579.587
									Gaskiers glaciation	Doushantuo	Member Ⅲ	2057.4	0.14	3125.22	579.59
									Gaskiers glaciation	Doushantuo	Member Ⅲ	2057.42	0.128	3128.08	579.593
									Gaskiers glaciation	Doushantuo	Member Ⅲ	2057.44	0.12	3130.93	579.596
									Gaskiers glaciation	Doushantuo	Member Ⅲ	2057.46	0.117	3133.78	579.599
									Gaskiers glaciation	Doushantuo	Member Ⅲ	2057.48	0.122	3136.64	579.601
									Gaskiers glaciation	Doushantuo	Member Ⅲ	2057.5	0.126	3139.49	579.604
									Gaskiers glaciation	Doushantuo	Member Ⅲ	2057.52	0.139	3142.35	579.607
									Gaskiers glaciation	Doushantuo	Member Ⅲ	2057.54	0.142	3145.2	579.61
									Gaskiers glaciation	Doushantuo	Member Ⅲ	2057.56	0.185	3148.06	579.613
									Gaskiers glaciation	Doushantuo	Member Ⅲ	2057.58	0.189	3150.91	579.616
									Gaskiers glaciation	Doushantuo	Member Ⅲ	2057.6	0.183	3153.76	579.619
									Gaskiers glaciation	Doushantuo	Member Ⅲ	2057.62	0.197	3156.62	579.621
									Gaskiers glaciation	Doushantuo	Member Ⅲ	2057.64	0.216	3159.47	579.624
									Gaskiers glaciation	Doushantuo	Member Ⅲ	2057.66	0.223	3162.33	579.627
									Gaskiers glaciation	Doushantuo	Member Ⅲ	2057.68	0.255	3165.18	579.63	Anchor point. The age of the onset of the Gaskiers glaciation (Pu et al., 2016).
										Doushantuo	Member Ⅲ	2057.7	0.238	3168.03	579.633
										Doushantuo	Member Ⅲ	2057.72	0.182	3170.89	579.636
										Doushantuo	Member Ⅲ	2057.74	0.144	3173.74	579.639
										Doushantuo	Member Ⅲ	2057.76	0.181	3176.6	579.641
										Doushantuo	Member Ⅲ	2057.78	0.273	3179.45	579.644
										Doushantuo	Member Ⅲ	2057.8	0.215	3182.3	579.647
										Doushantuo	Member Ⅲ	2057.82	0.228	3185.16	579.65
										Doushantuo	Member Ⅲ	2057.84	0.2382	3188.01	579.653
										Doushantuo	Member Ⅲ	2057.86	0.2528	3190.87	579.656
										Doushantuo	Member Ⅲ	2057.88	0.2704	3193.72	579.659
										Doushantuo	Member Ⅲ	2057.9	0.2872	3196.57	579.661
										Doushantuo	Member Ⅲ	2057.92	0.242	3199.43	579.664
										Doushantuo	Member Ⅲ	2057.94	0.232	3202.28	579.667
										Doushantuo	Member Ⅲ	2057.96	0.209	3205.14	579.67
										Doushantuo	Member Ⅲ	2057.98	0.224	3207.99	579.673
										Doushantuo	Member Ⅲ	2058	0.214	3210.85	579.676
										Doushantuo	Member Ⅲ	2058.02	0.214	3213.7	579.679
										Doushantuo	Member Ⅲ	2058.04	0.278	3216.55	579.681
										Doushantuo	Member Ⅲ	2058.06	0.209	3219.41	579.684
										Doushantuo	Member Ⅲ	2058.08	0.197	3222.26	579.687
										Doushantuo	Member Ⅲ	2058.1	0.212	3225.12	579.69
										Doushantuo	Member Ⅲ	2058.12	0.168	3227.97	579.693
										Doushantuo	Member Ⅲ	2058.14	0.222	3230.82	579.696
										Doushantuo	Member Ⅲ	2058.16	0.262	3233.68	579.698
										Doushantuo	Member Ⅲ	2058.18	0.253	3236.53	579.701
										Doushantuo	Member Ⅲ	2058.2	0.263	3239.39	579.704
										Doushantuo	Member Ⅲ	2058.22	0.275	3242.24	579.707
										Doushantuo	Member Ⅲ	2058.24	0.215	3244.82	579.71
										Doushantuo	Member Ⅲ	2058.26	0.23	3247.4	579.712
										Doushantuo	Member Ⅲ	2058.28	0.215	3249.98	579.715
										Doushantuo	Member Ⅲ	2058.3	0.263	3252.57	579.717
										Doushantuo	Member Ⅲ	2058.32	0.241	3255.15	579.72
										Doushantuo	Member Ⅲ	2058.34	0.195	3257.73	579.723
										Doushantuo	Member Ⅲ	2058.36	0.228	3260.31	579.725
										Doushantuo	Member Ⅲ	2058.38	0.207	3262.89	579.728
										Doushantuo	Member Ⅲ	2058.4	0.222	3265.47	579.73
										Doushantuo	Member Ⅲ	2058.42	0.224	3268.05	579.733
										Doushantuo	Member Ⅲ	2058.44	0.233	3270.64	579.735
										Doushantuo	Member Ⅲ	2058.46	0.23	3273.22	579.738
										Doushantuo	Member Ⅲ	2058.48	0.21	3275.8	579.741
										Doushantuo	Member Ⅲ	2058.5	0.268	3278.38	579.743
										Doushantuo	Member Ⅲ	2058.52	0.244	3280.96	579.746
										Doushantuo	Member Ⅲ	2058.54	0.177	3283.54	579.748
									EN2	Doushantuo	Member Ⅲ	2058.56	0.253	3286.12	579.751
									EN2	Doushantuo	Member Ⅲ	2058.58	0.247	3288.71	579.754
									EN2	Doushantuo	Member Ⅲ	2058.6	0.238	3291.29	579.756
									EN2	Doushantuo	Member Ⅲ	2058.62	0.232	3293.87	579.759
									EN2	Doushantuo	Member Ⅲ	2058.64	0.214	3296.45	579.761
									EN2	Doushantuo	Member Ⅲ	2058.66	0.171	3299.03	579.764
									EN2	Doushantuo	Member Ⅲ	2058.68	0.216	3301.61	579.766
									EN2	Doushantuo	Member Ⅲ	2058.7	0.258	3304.19	579.769
									EN2	Doushantuo	Member Ⅲ	2058.72	0.249	3306.78	579.772
									EN2	Doushantuo	Member Ⅲ	2058.74	0.249	3309.36	579.774
									EN2	Doushantuo	Member Ⅲ	2058.76	0.223	3311.94	579.777
									EN2	Doushantuo	Member Ⅲ	2058.78	0.241	3314.52	579.779
									EN2	Doushantuo	Member Ⅲ	2058.8	0.236	3317.1	579.782
									EN2	Doushantuo	Member Ⅲ	2058.82	0.223	3319.68	579.785
									EN2	Doushantuo	Member Ⅲ	2058.84	0.242	3322.26	579.787
									EN2	Doushantuo	Member Ⅲ	2058.86	0.242	3324.84	579.79
									EN2	Doushantuo	Member Ⅲ	2058.88	0.229	3327.43	579.792
									EN2	Doushantuo	Member Ⅲ	2058.9	0.23	3330.01	579.795
									EN2	Doushantuo	Member Ⅲ	2058.92	0.231	3332.59	579.797
									EN2	Doushantuo	Member Ⅲ	2058.94	0.232	3335.17	579.8
									EN2	Doushantuo	Member Ⅲ	2058.96	0.235	3337.75	579.803
									EN2	Doushantuo	Member Ⅲ	2058.98	0.236	3340.33	579.805
									EN2	Doushantuo	Member Ⅲ	2059	0.218	3342.91	579.808
									EN2	Doushantuo	Member Ⅲ	2059.02	0.236	3345.5	579.81
									EN2	Doushantuo	Member Ⅲ	2059.04	0.231	3348.08	579.813
									EN2	Doushantuo	Member Ⅲ	2059.06	0.221	3350.66	579.815
									EN2	Doushantuo	Member Ⅲ	2059.08	0.213	3353.24	579.818
									EN2	Doushantuo	Member Ⅲ	2059.1	0.18	3355.82	579.821
									EN2	Doushantuo	Member Ⅲ	2059.12	0.24	3358.4	579.823
									EN2	Doushantuo	Member Ⅲ	2059.14	0.139	3360.98	579.826
									EN2	Doushantuo	Member Ⅲ	2059.16	0.19	3363.57	579.828
									EN2	Doushantuo	Member Ⅲ	2059.18	0.206	3366.15	579.831
									EN2	Doushantuo	Member Ⅲ	2059.2	0.161	3368.73	579.834
									EN2	Doushantuo	Member Ⅲ	2059.22	0.18	3371.31	579.836
									EN2	Doushantuo	Member Ⅲ	2059.24	0.201	3373.89	579.839
									EN2	Doushantuo	Member Ⅲ	2059.26	0.204	3376.47	579.841
									EN2	Doushantuo	Member Ⅲ	2059.28	0.216	3379.05	579.844
									EN2	Doushantuo	Member Ⅲ	2059.3	0.219	3381.64	579.846
									EN2	Doushantuo	Member Ⅲ	2059.32	0.21	3384.22	579.849
									EN2	Doushantuo	Member Ⅲ	2059.34	0.215	3386.8	579.852
									EN2	Doushantuo	Member Ⅲ	2059.36	0.23	3389.38	579.854
									EN2	Doushantuo	Member Ⅲ	2059.38	0.208	3391.96	579.857
									EN2	Doushantuo	Member Ⅲ	2059.4	0.195	3394.54	579.859
									EN2	Doushantuo	Member Ⅲ	2059.42	0.191	3397.12	579.862
									EN2	Doushantuo	Member Ⅲ	2059.44	0.197	3399.71	579.865
									EN2	Doushantuo	Member Ⅲ	2059.46	0.22	3402.29	579.867
									EN2	Doushantuo	Member Ⅲ	2059.48	0.212	3404.87	579.87
									EN2	Doushantuo	Member Ⅲ	2059.5	0.204	3407.45	579.872
									EN2	Doushantuo	Member Ⅲ	2059.52	0.199	3410.03	579.875
									EN2	Doushantuo	Member Ⅲ	2059.54	0.211	3412.61	579.877
									EN2	Doushantuo	Member Ⅲ	2059.56	0.193	3415.19	579.88
									EN2	Doushantuo	Member Ⅲ	2059.58	0.211	3417.78	579.883
									EN2	Doushantuo	Member Ⅲ	2059.6	0.215	3420.36	579.885
									EN2	Doushantuo	Member Ⅲ	2059.62	0.221	3422.94	579.888
									EN2	Doushantuo	Member Ⅲ	2059.64	0.204	3425.52	579.89
									EN2	Doushantuo	Member Ⅲ	2059.66	0.217	3428.1	579.893
									EN2	Doushantuo	Member Ⅲ	2059.68	0.231	3430.68	579.896
									EN2	Doushantuo	Member Ⅲ	2059.7	0.224	3433.26	579.898
									EN2	Doushantuo	Member Ⅲ	2059.72	0.225	3435.85	579.901
									EN2	Doushantuo	Member Ⅲ	2059.74	0.227	3438.43	579.903
									EN2	Doushantuo	Member Ⅲ	2059.76	0.231	3441.01	579.906
									EN2	Doushantuo	Member Ⅲ	2059.78	0.241	3443.59	579.908
									EN2	Doushantuo	Member Ⅲ	2059.8	0.198	3446.17	579.911
									EN2	Doushantuo	Member Ⅲ	2059.82	0.177	3448.75	579.914
									EN2	Doushantuo	Member Ⅲ	2059.84	0.1833	3451.33	579.916
									EN2	Doushantuo	Member Ⅲ	2059.86	0.2375	3453.91	579.919
									EN2	Doushantuo	Member Ⅲ	2059.88	0.2333	3456.5	579.921
									EN2	Doushantuo	Member Ⅲ	2059.9	0.255	3459.08	579.924
									EN2	Doushantuo	Member Ⅲ	2059.92	0.2433	3461.66	579.926
									EN2	Doushantuo	Member Ⅲ	2059.94	0.206	3464.24	579.929
									EN2	Doushantuo	Member Ⅲ	2059.96	0.175	3466.82	579.932
									EN2	Doushantuo	Member Ⅲ	2059.98	0.186	3469.4	579.934
									EN2	Doushantuo	Member Ⅲ	2060	0.189	3471.98	579.937
									EN2	Doushantuo	Member Ⅲ	2060.02	0.195	3474.57	579.939
									EN2	Doushantuo	Member Ⅲ	2060.04	0.193	3477.15	579.942
									EN2	Doushantuo	Member Ⅲ	2060.06	0.194	3479.73	579.945
									EN2	Doushantuo	Member Ⅲ	2060.08	0.199	3482.31	579.947
									EN2	Doushantuo	Member Ⅲ	2060.1	0.195	3484.89	579.95
									EN2	Doushantuo	Member Ⅲ	2060.12	0.197	3487.47	579.952
									EN2	Doushantuo	Member Ⅲ	2060.14	0.205	3490.05	579.955
									EN2	Doushantuo	Member Ⅲ	2060.16	0.211	3492.64	579.957
									EN2	Doushantuo	Member Ⅲ	2060.18	0.221	3495.22	579.96
									EN2	Doushantuo	Member Ⅲ	2060.2	0.21	3497.8	579.963
									EN2	Doushantuo	Member Ⅲ	2060.22	0.162	3500.38	579.965
									EN2	Doushantuo	Member Ⅲ	2060.24	0.158	3502.96	579.968
									EN2	Doushantuo	Member Ⅲ	2060.26	0.146	3505.54	579.97
									EN2	Doushantuo	Member Ⅲ	2060.28	0.196	3508.12	579.973
									EN2	Doushantuo	Member Ⅲ	2060.3	0.215	3510.71	579.976
									EN2	Doushantuo	Member Ⅲ	2060.32	0.204	3513.29	579.978
									EN2	Doushantuo	Member Ⅲ	2060.34	0.211	3515.87	579.981
									EN2	Doushantuo	Member Ⅲ	2060.36	0.214	3518.45	579.983
									EN2	Doushantuo	Member Ⅲ	2060.38	0.204	3521.03	579.986
									EN2	Doushantuo	Member Ⅲ	2060.4	0.204	3523.61	579.988
									EN2	Doushantuo	Member Ⅲ	2060.42	0.204	3526.19	579.991
									EN2	Doushantuo	Member Ⅲ	2060.44	0.174	3528.78	579.994
									EN2	Doushantuo	Member Ⅲ	2060.46	0.188	3531.36	579.996
									EN2	Doushantuo	Member Ⅲ	2060.48	0.15	3533.94	579.999
									EN2	Doushantuo	Member Ⅲ	2060.5	0.181	3536.52	580.001
									EN2	Doushantuo	Member Ⅲ	2060.52	0.2069	3539.1	580.004
									EN2	Doushantuo	Member Ⅲ	2060.54	0.2369	3541.68	580.007
									EN2	Doushantuo	Member Ⅲ	2060.56	0.24	3544.26	580.009
									EN2	Doushantuo	Member Ⅲ	2060.58	0.2454	3546.85	580.012
									EN2	Doushantuo	Member Ⅲ	2060.6	0.2085	3549.43	580.014
									EN2	Doushantuo	Member Ⅲ	2060.62	0.161	3552.01	580.017
									EN2	Doushantuo	Member Ⅲ	2060.64	0.2367	3554.59	580.019
									EN2	Doushantuo	Member Ⅲ	2060.66	0.2483	3557.17	580.022
									EN2	Doushantuo	Member Ⅲ	2060.68	0.2533	3559.75	580.025
									EN2	Doushantuo	Member Ⅲ	2060.7	0.2475	3562.33	580.027
									EN2	Doushantuo	Member Ⅲ	2060.72	0.25	3564.92	580.03
									EN2	Doushantuo	Member Ⅲ	2060.74	0.2408	3567.5	580.032
									EN2	Doushantuo	Member Ⅲ	2060.76	0.2208	3570.08	580.035
									EN2	Doushantuo	Member Ⅲ	2060.78	0.212	3572.66	580.037
									EN2	Doushantuo	Member Ⅲ	2060.8	0.211	3575.24	580.04
									EN2	Doushantuo	Member Ⅲ	2060.82	0.199	3577.82	580.043
									EN2	Doushantuo	Member Ⅲ	2060.84	0.166	3580.4	580.045
									EN2	Doushantuo	Member Ⅲ	2060.86	0.19	3582.98	580.048
									EN2	Doushantuo	Member Ⅲ	2060.88	0.225	3585.57	580.05
									EN2	Doushantuo	Member Ⅲ	2060.9	0.245	3588.15	580.053
									EN2	Doushantuo	Member Ⅲ	2060.92	0.237	3590.73	580.056
									EN2	Doushantuo	Member Ⅲ	2060.94	0.244	3593.31	580.058
									EN2	Doushantuo	Member Ⅲ	2060.96	0.2504	3595.89	580.061
									EN2	Doushantuo	Member Ⅲ	2060.98	0.2433	3598.47	580.063
									EN2	Doushantuo	Member Ⅲ	2061	0.2475	3601.05	580.066
									EN2	Doushantuo	Member Ⅲ	2061.02	0.2292	3603.64	580.068
									EN2	Doushantuo	Member Ⅲ	2061.04	0.244	3606.22	580.071
									EN2	Doushantuo	Member Ⅲ	2061.06	0.23	3608.8	580.074
									EN2	Doushantuo	Member Ⅲ	2061.08	0.229	3611.38	580.076
									EN2	Doushantuo	Member Ⅲ	2061.1	0.234	3613.96	580.079
									EN2	Doushantuo	Member Ⅲ	2061.12	0.209	3616.54	580.081
									EN2	Doushantuo	Member Ⅲ	2061.14	0.181	3619.12	580.084
									EN2	Doushantuo	Member Ⅲ	2061.16	0.207	3621.71	580.087
									EN2	Doushantuo	Member Ⅲ	2061.18	0.203	3624.29	580.089
									EN2	Doushantuo	Member Ⅲ	2061.2	0.164	3626.87	580.092
									EN2	Doushantuo	Member Ⅲ	2061.22	0.142	3629.45	580.094
									EN2	Doushantuo	Member Ⅲ	2061.24	0.189	3632.03	580.097
									EN2	Doushantuo	Member Ⅲ	2061.26	0.197	3634.61	580.099
									EN2	Doushantuo	Member Ⅲ	2061.28	0.182	3637.19	580.102
									EN2	Doushantuo	Member Ⅲ	2061.3	0.138	3639.78	580.105
									EN2	Doushantuo	Member Ⅲ	2061.32	0.183	3642.36	580.107
									EN2	Doushantuo	Member Ⅲ	2061.34	0.1892	3644.94	580.11
									EN2	Doushantuo	Member Ⅲ	2061.36	0.2192	3647.52	580.112
									EN2	Doushantuo	Member Ⅲ	2061.38	0.235	3650.46	580.115
									EN2	Doushantuo	Member Ⅲ	2061.4	0.2183	3653.39	580.118
									EN2	Doushantuo	Member Ⅲ	2061.42	0.2333	3656.33	580.121
									EN2	Doushantuo	Member Ⅲ	2061.44	0.2217	3659.27	580.124
									EN2	Doushantuo	Member Ⅲ	2061.46	0.188	3662.2	580.127
									EN2	Doushantuo	Member Ⅲ	2061.48	0.141	3665.14	580.13
									EN2	Doushantuo	Member Ⅲ	2061.5	0.175	3668.08	580.133
									EN2	Doushantuo	Member Ⅲ	2061.52	0.217	3671.01	580.136
									EN2	Doushantuo	Member Ⅲ	2061.54	0.228	3673.95	580.139
									EN2	Doushantuo	Member Ⅲ	2061.56	0.191	3676.89	580.142
									EN2	Doushantuo	Member Ⅲ	2061.58	0.168	3679.82	580.145
									EN2	Doushantuo	Member Ⅲ	2061.6	0.182	3682.76	580.148
									EN2	Doushantuo	Member Ⅲ	2061.62	0.173	3685.7	580.151
									EN2	Doushantuo	Member Ⅲ	2061.64	0.1496	3688.64	580.153
									EN2	Doushantuo	Member Ⅲ	2061.66	0.214	3691.57	580.156
									EN2	Doushantuo	Member Ⅲ	2061.68	0.145	3694.51	580.159
									EN2	Doushantuo	Member Ⅲ	2061.7	0.152	3697.45	580.162
									EN2	Doushantuo	Member Ⅲ	2061.72	0.164	3700.38	580.165
									EN2	Doushantuo	Member Ⅲ	2061.74	0.145	3703.32	580.168
									EN2	Doushantuo	Member Ⅲ	2061.76	0.181	3706.26	580.171
									EN2	Doushantuo	Member Ⅲ	2061.78	0.183	3709.19	580.174
									EN2	Doushantuo	Member Ⅲ	2061.8	0.209	3712.13	580.177
									EN2	Doushantuo	Member Ⅲ	2061.82	0.2526	3715.07	580.18
									EN2	Doushantuo	Member Ⅲ	2061.84	0.2311	3718	580.183
									EN2	Doushantuo	Member Ⅲ	2061.86	0.195	3720.94	580.186
									EN2	Doushantuo	Member Ⅲ	2061.88	0.211	3723.88	580.189
									EN2	Doushantuo	Member Ⅲ	2061.9	0.211	3726.81	580.192
									EN2	Doushantuo	Member Ⅲ	2061.92	0.174	3729.75	580.195
									EN2	Doushantuo	Member Ⅲ	2061.94	0.162	3732.69	580.198
									EN2	Doushantuo	Member Ⅲ	2061.96	0.222	3735.62	580.2
									EN2	Doushantuo	Member Ⅲ	2061.98	0.146	3738.56	580.203
									EN2	Doushantuo	Member Ⅲ	2062	0.16	3741.5	580.206
									EN2	Doushantuo	Member Ⅲ	2062.02	0.174	3744.43	580.209
									EN2	Doushantuo	Member Ⅲ	2062.04	0.219	3747.37	580.212
									EN2	Doushantuo	Member Ⅲ	2062.06	0.177	3750.31	580.215
									EN2	Doushantuo	Member Ⅲ	2062.08	0.149	3753.25	580.218
									EN2	Doushantuo	Member Ⅲ	2062.1	0.156	3756.18	580.221
									EN2	Doushantuo	Member Ⅲ	2062.12	0.157	3759.12	580.224
									EN2	Doushantuo	Member Ⅲ	2062.14	0.155	3762.06	580.227
									EN2	Doushantuo	Member Ⅲ	2062.16	0.215	3764.99	580.23
									EN2	Doushantuo	Member Ⅲ	2062.18	0.156	3767.93	580.233
									EN2	Doushantuo	Member Ⅲ	2062.2	0.167	3770.87	580.236
									EN2	Doushantuo	Member Ⅲ	2062.22	0.122	3773.8	580.239
									EN2	Doushantuo	Member Ⅲ	2062.24	0.086	3776.74	580.242
									EN2	Doushantuo	Member Ⅲ	2062.26	0.103	3779.68	580.244
									EN2	Doushantuo	Member Ⅲ	2062.28	0.127	3782.61	580.247
									EN2	Doushantuo	Member Ⅲ	2062.3	0.135	3785.55	580.25
									EN2	Doushantuo	Member Ⅲ	2062.32	0.109	3788.49	580.253
									EN2	Doushantuo	Member Ⅲ	2062.34	0.101	3791.42	580.256
									EN2	Doushantuo	Member Ⅲ	2062.36	0.114	3794.36	580.259
									EN2	Doushantuo	Member Ⅲ	2062.38	0.114	3797.3	580.262
									EN2	Doushantuo	Member Ⅲ	2062.4	0.127	3800.23	580.265
									EN2	Doushantuo	Member Ⅲ	2062.42	0.117	3803.17	580.268
									EN2	Doushantuo	Member Ⅲ	2062.44	0.135	3806.11	580.271
									EN2	Doushantuo	Member Ⅲ	2062.46	0.124	3809.04	580.274
									EN2	Doushantuo	Member Ⅲ	2062.48	0.09	3811.98	580.277
									EN2	Doushantuo	Member Ⅲ	2062.5	0.163	3814.92	580.28
									EN2	Doushantuo	Member Ⅲ	2062.52	0.072	3817.86	580.283
									EN2	Doushantuo	Member Ⅲ	2062.54	0.1667	3820.79	580.286
									EN2	Doushantuo	Member Ⅲ	2062.56	0.112	3823.73	580.289
									EN2	Doushantuo	Member Ⅲ	2062.58	0.14	3826.67	580.291
									EN2	Doushantuo	Member Ⅲ	2062.6	0.129	3829.6	580.294
									EN2	Doushantuo	Member Ⅲ	2062.62	0.101	3832.54	580.297
									EN2	Doushantuo	Member Ⅲ	2062.64	0.096	3835.48	580.3
									EN2	Doushantuo	Member Ⅲ	2062.66	0.088	3838.41	580.303
									EN2	Doushantuo	Member Ⅲ	2062.68	0.089	3841.35	580.306
									EN2	Doushantuo	Member Ⅲ	2062.7	0.091	3844.29	580.309
									EN2	Doushantuo	Member Ⅲ	2062.72	0.102	3847.22	580.312
									EN2	Doushantuo	Member Ⅲ	2062.74	0.106	3850.16	580.315
									EN2	Doushantuo	Member Ⅲ	2062.76	0.092	3853.1	580.318
									EN2	Doushantuo	Member Ⅲ	2062.78	0.083	3856.03	580.321
									EN2	Doushantuo	Member Ⅲ	2062.8	0.092	3858.97	580.324
									EN2	Doushantuo	Member Ⅲ	2062.82	0.098	3861.91	580.327
									EN2	Doushantuo	Member Ⅲ	2062.84	0.085	3864.84	580.33
									EN2	Doushantuo	Member Ⅲ	2062.86	0.088	3867.78	580.333
									EN2	Doushantuo	Member Ⅲ	2062.88	0.072	3870.72	580.336
									EN2	Doushantuo	Member Ⅲ	2062.9	0.066	3873.65	580.338
									EN2	Doushantuo	Member Ⅲ	2062.92	0.092	3876.59	580.341
									EN2	Doushantuo	Member Ⅲ	2062.94	0.1	3879.53	580.344
									EN2	Doushantuo	Member Ⅲ	2062.96	0.095	3882.46	580.347
									EN2	Doushantuo	Member Ⅲ	2062.98	0.083	3885.4	580.35
									EN2	Doushantuo	Member Ⅲ	2063	0.075	3888.34	580.353
									EN2	Doushantuo	Member Ⅲ	2063.02	0.085	3891.28	580.356
									EN2	Doushantuo	Member Ⅲ	2063.04	0.083	3894.21	580.359
									EN2	Doushantuo	Member Ⅲ	2063.06	0.079	3897.15	580.362
									EN2	Doushantuo	Member Ⅲ	2063.08	0.083	3900.09	580.365
									EN2	Doushantuo	Member Ⅲ	2063.1	0.095	3903.02	580.368
									EN2	Doushantuo	Member Ⅲ	2063.12	0.082	3905.96	580.371
									EN2	Doushantuo	Member Ⅲ	2063.14	0.093	3908.9	580.374
									EN2	Doushantuo	Member Ⅲ	2063.16	0.106	3911.83	580.377
									EN2	Doushantuo	Member Ⅲ	2063.18	0.103	3914.77	580.38
									EN2	Doushantuo	Member Ⅲ	2063.2	0.108	3917.71	580.383
									EN2	Doushantuo	Member Ⅲ	2063.22	0.102	3920.64	580.385
									EN2	Doushantuo	Member Ⅲ	2063.24	0.099	3923.58	580.388
									EN2	Doushantuo	Member Ⅲ	2063.26	0.107	3926.52	580.391
									EN2	Doushantuo	Member Ⅲ	2063.28	0.103	3929.45	580.394
									EN2	Doushantuo	Member Ⅲ	2063.3	0.119	3932.39	580.397
									EN2	Doushantuo	Member Ⅲ	2063.32	0.136	3935.33	580.4
									EN2	Doushantuo	Member Ⅲ	2063.34	0.1658	3938.26	580.403
									EN2	Doushantuo	Member Ⅲ	2063.36	0.139	3941.2	580.406
									EN2	Doushantuo	Member Ⅲ	2063.38	0.094	3944.14	580.409
									EN2	Doushantuo	Member Ⅲ	2063.4	0.052	3947.07	580.412
									EN2	Doushantuo	Member Ⅲ	2063.42	0.064	3950.01	580.415
									EN2	Doushantuo	Member Ⅲ	2063.44	0.049	3952.95	580.418
									EN2	Doushantuo	Member Ⅲ	2063.46	0.084	3955.89	580.421
									EN2	Doushantuo	Member Ⅲ	2063.48	0.064	3958.82	580.424
									EN2	Doushantuo	Member Ⅲ	2063.5	0.074	3961.76	580.427
									EN2	Doushantuo	Member Ⅲ	2063.52	0.099	3964.7	580.43
									EN2	Doushantuo	Member Ⅲ	2063.54	0.098	3967.63	580.432
									EN2	Doushantuo	Member Ⅲ	2063.56	0.097	3970.57	580.435
									EN2	Doushantuo	Member Ⅲ	2063.58	0.097	3973.51	580.438
									EN2	Doushantuo	Member Ⅲ	2063.6	0.084	3976.44	580.441
									EN2	Doushantuo	Member Ⅲ	2063.62	0.068	3979.38	580.444
									EN2	Doushantuo	Member Ⅲ	2063.64	0.076	3982.32	580.447
									EN2	Doushantuo	Member Ⅲ	2063.66	0.111	3985.25	580.45
									EN2	Doushantuo	Member Ⅲ	2063.68	0.107	3988.19	580.453
									EN2	Doushantuo	Member Ⅲ	2063.7	0.104	3991.13	580.456
									EN2	Doushantuo	Member Ⅲ	2063.72	0.105	3994.06	580.459
									EN2	Doushantuo	Member Ⅲ	2063.74	0.111	3997	580.462
									EN2	Doushantuo	Member Ⅲ	2063.76	0.114	3999.94	580.465
									EN2	Doushantuo	Member Ⅲ	2063.78	0.104	4002.87	580.468
									EN2	Doushantuo	Member Ⅲ	2063.8	0.109	4005.81	580.471
									EN2	Doushantuo	Member Ⅲ	2063.82	0.096	4008.75	580.474
									EN2	Doushantuo	Member Ⅲ	2063.84	0.097	4011.68	580.477
									EN2	Doushantuo	Member Ⅲ	2063.86	0.093	4014.62	580.479
									EN2	Doushantuo	Member Ⅲ	2063.88	0.071	4017.56	580.482
									EN2	Doushantuo	Member Ⅲ	2063.9	0.093	4020.5	580.485
									EN2	Doushantuo	Member Ⅲ	2063.92	0.088	4023.43	580.488
									EN2	Doushantuo	Member Ⅲ	2063.94	0.104	4026.37	580.491
									EN2	Doushantuo	Member Ⅲ	2063.96	0.121	4029.31	580.494
									EN2	Doushantuo	Member Ⅲ	2063.98	0.126	4032.24	580.497
									EN2	Doushantuo	Member Ⅲ	2064	0.137	4035.18	580.5
									EN2	Doushantuo	Member Ⅲ	2064.02	0.133	4038.12	580.503
									EN2	Doushantuo	Member Ⅲ	2064.04	0.14	4041.05	580.506
									EN2	Doushantuo	Member Ⅲ	2064.06	0.142	4043.99	580.509
									EN2	Doushantuo	Member Ⅲ	2064.08	0.115	4046.93	580.512
									EN2	Doushantuo	Member Ⅲ	2064.1	0.099	4049.86	580.515
									EN2	Doushantuo	Member Ⅲ	2064.12	0.081	4052.8	580.518
									EN2	Doushantuo	Member Ⅲ	2064.14	0.087	4055.8	580.521
									EN2	Doushantuo	Member Ⅲ	2064.16	0.093	4058.8	580.524
									EN2	Doushantuo	Member Ⅲ	2064.18	0.088	4061.81	580.527
									EN2	Doushantuo	Member Ⅲ	2064.2	0.093	4064.81	580.53
									EN2	Doushantuo	Member Ⅲ	2064.22	0.1	4067.81	580.533
									EN2	Doushantuo	Member Ⅲ	2064.24	0.105	4070.81	580.536
									EN2	Doushantuo	Member Ⅲ	2064.26	0.112	4073.81	580.539
									EN2	Doushantuo	Member Ⅲ	2064.28	0.111	4076.82	580.542
									EN2	Doushantuo	Member Ⅲ	2064.3	0.114	4079.82	580.545
									EN2	Doushantuo	Member Ⅲ	2064.32	0.118	4082.82	580.548
									EN2	Doushantuo	Member Ⅲ	2064.34	0.103	4085.82	580.551
									EN2	Doushantuo	Member Ⅲ	2064.36	0.08	4088.82	580.554
									EN2	Doushantuo	Member Ⅲ	2064.38	0.074	4091.83	580.557
									EN2	Doushantuo	Member Ⅲ	2064.4	0.099	4094.83	580.56
									EN2	Doushantuo	Member Ⅲ	2064.42	0.108	4097.83	580.563
									EN2	Doushantuo	Member Ⅲ	2064.44	0.102	4100.83	580.566
									EN2	Doushantuo	Member Ⅲ	2064.46	0.099	4103.84	580.569
									EN2	Doushantuo	Member Ⅲ	2064.48	0.133	4106.84	580.572
									EN2	Doushantuo	Member Ⅲ	2064.5	0.113	4109.84	580.575
									EN2	Doushantuo	Member Ⅲ	2064.52	0.114	4112.84	580.578
									EN2	Doushantuo	Member Ⅲ	2064.54	0.116	4115.84	580.581
									EN2	Doushantuo	Member Ⅲ	2064.56	0.121	4118.85	580.584
									EN2	Doushantuo	Member Ⅲ	2064.58	0.127	4121.85	580.587
									EN2	Doushantuo	Member Ⅲ	2064.6	0.112	4124.85	580.59
										Doushantuo	Member Ⅲ	2064.62	0.113	4127.85	580.593
										Doushantuo	Member Ⅲ	2064.64	0.117	4130.85	580.596
										Doushantuo	Member Ⅲ	2064.66	0.091	4133.86	580.599
										Doushantuo	Member Ⅲ	2064.68	0.066	4136.86	580.602
										Doushantuo	Member Ⅲ	2064.7	0.075	4139.86	580.605
										Doushantuo	Member Ⅲ	2064.72	0.091	4142.86	580.608
										Doushantuo	Member Ⅲ	2064.74	0.092	4145.86	580.611
										Doushantuo	Member Ⅲ	2064.76	0.115	4148.87	580.614
										Doushantuo	Member Ⅲ	2064.78	0.123	4151.87	580.617
										Doushantuo	Member Ⅲ	2064.8	0.12	4154.87	580.62
										Doushantuo	Member Ⅲ	2064.82	0.113	4157.87	580.623
										Doushantuo	Member Ⅲ	2064.84	0.113	4160.87	580.626
										Doushantuo	Member Ⅲ	2064.86	0.11	4163.88	580.629
										Doushantuo	Member Ⅲ	2064.88	0.106	4166.88	580.632
										Doushantuo	Member Ⅲ	2064.9	0.116	4169.88	580.635
										Doushantuo	Member Ⅲ	2064.92	0.12	4172.88	580.638
										Doushantuo	Member Ⅲ	2064.94	0.133	4175.89	580.641
										Doushantuo	Member Ⅲ	2064.96	0.13	4178.89	580.644
										Doushantuo	Member Ⅲ	2064.98	0.134	4181.89	580.647
										Doushantuo	Member Ⅲ	2065	0.129	4184.89	580.65
										Doushantuo	Member Ⅲ	2065.02	0.131	4187.89	580.653
										Doushantuo	Member Ⅲ	2065.04	0.124	4190.9	580.656
										Doushantuo	Member Ⅲ	2065.06	0.124	4193.9	580.659
										Doushantuo	Member Ⅲ	2065.08	0.094	4196.9	580.662
										Doushantuo	Member Ⅲ	2065.1	0.112	4199.9	580.665
										Doushantuo	Member Ⅲ	2065.12	0.11	4202.9	580.668
										Doushantuo	Member Ⅲ	2065.14	0.126	4205.91	580.671
										Doushantuo	Member Ⅲ	2065.16	0.123	4208.91	580.674
										Doushantuo	Member Ⅲ	2065.18	0.121	4211.91	580.677
										Doushantuo	Member Ⅲ	2065.2	0.113	4214.91	580.68
										Doushantuo	Member Ⅲ	2065.22	0.121	4217.91	580.683
										Doushantuo	Member Ⅲ	2065.24	0.124	4220.92	580.686
										Doushantuo	Member Ⅲ	2065.26	0.118	4223.92	580.689
										Doushantuo	Member Ⅲ	2065.28	0.126	4226.92	580.692
										Doushantuo	Member Ⅲ	2065.3	0.133	4229.92	580.695
										Doushantuo	Member Ⅲ	2065.32	0.141	4232.92	580.698
										Doushantuo	Member Ⅲ	2065.34	0.136	4235.93	580.701
										Doushantuo	Member Ⅲ	2065.36	0.138	4238.93	580.704
										Doushantuo	Member Ⅲ	2065.38	0.137	4241.93	580.707
										Doushantuo	Member Ⅲ	2065.4	0.12	4244.93	580.71
										Doushantuo	Member Ⅲ	2065.42	0.123	4247.93	580.713
										Doushantuo	Member Ⅲ	2065.44	0.145	4250.94	580.716
										Doushantuo	Member Ⅲ	2065.46	0.17	4253.94	580.719
										Doushantuo	Member Ⅲ	2065.48	0.139	4256.94	580.722
										Doushantuo	Member Ⅲ	2065.5	0.152	4259.94	580.725
										Doushantuo	Member Ⅲ	2065.52	0.134	4262.95	580.728
										Doushantuo	Member Ⅲ	2065.54	0.14	4265.95	580.731
										Doushantuo	Member Ⅲ	2065.56	0.14	4268.95	580.734
										Doushantuo	Member Ⅲ	2065.58	0.134	4271.95	580.737
										Doushantuo	Member Ⅲ	2065.6	0.138	4274.95	580.74
										Doushantuo	Member Ⅲ	2065.62	0.134	4277.96	580.743
										Doushantuo	Member Ⅲ	2065.64	0.127	4280.96	580.746
										Doushantuo	Member Ⅲ	2065.66	0.103	4283.96	580.749
										Doushantuo	Member Ⅲ	2065.68	0.116	4286.96	580.752
										Doushantuo	Member Ⅲ	2065.7	0.155	4289.96	580.755
										Doushantuo	Member Ⅲ	2065.72	0.164	4292.97	580.758
										Doushantuo	Member Ⅲ	2065.74	0.142	4295.97	580.761
										Doushantuo	Member Ⅲ	2065.76	0.148	4298.97	580.764
										Doushantuo	Member Ⅲ	2065.78	0.134	4301.97	580.767
										Doushantuo	Member Ⅲ	2065.8	0.135	4304.97	580.77
										Doushantuo	Member Ⅲ	2065.82	0.129	4307.98	580.773
										Doushantuo	Member Ⅲ	2065.84	0.145	4310.98	580.776
										Doushantuo	Member Ⅲ	2065.86	0.154	4313.98	580.779
										Doushantuo	Member Ⅲ	2065.88	0.155	4316.98	580.782
										Doushantuo	Member Ⅲ	2065.9	0.148	4319.98	580.785
										Doushantuo	Member Ⅲ	2065.92	0.154	4322.99	580.788
										Doushantuo	Member Ⅲ	2065.94	0.154	4325.99	580.791
										Doushantuo	Member Ⅲ	2065.96	0.149	4328.99	580.794
										Doushantuo	Member Ⅲ	2065.98	0.141	4331.99	580.797
										Doushantuo	Member Ⅲ	2066	0.14	4334.99	580.8
										Doushantuo	Member Ⅲ	2066.02	0.125	4338	580.803
										Doushantuo	Member Ⅲ	2066.04	0.089	4341	580.806
										Doushantuo	Member Ⅲ	2066.06	0.093	4344	580.809
										Doushantuo	Member Ⅲ	2066.08	0.158	4347	580.812
										Doushantuo	Member Ⅲ	2066.1	0.155	4350.01	580.815
										Doushantuo	Member Ⅲ	2066.12	0.15	4353.01	580.818
										Doushantuo	Member Ⅲ	2066.14	0.154	4356.01	580.821
										Doushantuo	Member Ⅲ	2066.16	0.154	4359.01	580.824
										Doushantuo	Member Ⅲ	2066.18	0.16	4362.01	580.827
										Doushantuo	Member Ⅲ	2066.2	0.167	4365.02	580.83
										Doushantuo	Member Ⅲ	2066.22	0.151	4368.02	580.833
										Doushantuo	Member Ⅲ	2066.24	0.182	4371.02	580.836
										Doushantuo	Memebr Ⅱ	2066.26	0.138	4374.02	580.839
										Doushantuo	Memebr Ⅱ	2066.28	0.16	4377.02	580.842
										Doushantuo	Memebr Ⅱ	2066.3	0.156	4380.03	580.845
										Doushantuo	Memebr Ⅱ	2066.32	0.18	4383.03	580.848
										Doushantuo	Memebr Ⅱ	2066.34	0.197	4386.03	580.851
										Doushantuo	Memebr Ⅱ	2066.36	0.21	4389.03	580.854
										Doushantuo	Memebr Ⅱ	2066.38	0.209	4392.03	580.857
										Doushantuo	Memebr Ⅱ	2066.4	0.181	4395.04	580.86
										Doushantuo	Memebr Ⅱ	2066.42	0.161	4398.04	580.863
										Doushantuo	Memebr Ⅱ	2066.44	0.162	4401.04	580.866
										Doushantuo	Memebr Ⅱ	2066.46	0.174	4404.04	580.869
										Doushantuo	Memebr Ⅱ	2066.48	0.168	4407.04	580.872
										Doushantuo	Memebr Ⅱ	2066.5	0.154	4410.05	580.875
										Doushantuo	Memebr Ⅱ	2066.52	0.157	4413.05	580.878
										Doushantuo	Memebr Ⅱ	2066.54	0.159	4416.05	580.881
										Doushantuo	Memebr Ⅱ	2066.56	0.166	4419.05	580.884
										Doushantuo	Memebr Ⅱ	2066.58	0.16	4422.06	580.887
										Doushantuo	Memebr Ⅱ	2066.6	0.16	4425.06	580.89
										Doushantuo	Memebr Ⅱ	2066.62	0.138	4428.06	580.893
										Doushantuo	Memebr Ⅱ	2066.64	0.105	4431.06	580.896
										Doushantuo	Memebr Ⅱ	2066.66	0.141	4434.06	580.899
										Doushantuo	Memebr Ⅱ	2066.68	0.158	4437.07	580.902
										Doushantuo	Memebr Ⅱ	2066.7	0.133	4440.07	580.905
										Doushantuo	Memebr Ⅱ	2066.72	0.136	4443.07	580.908
										Doushantuo	Memebr Ⅱ	2066.74	0.165	4446.07	580.911
										Doushantuo	Memebr Ⅱ	2066.76	0.173	4449.07	580.914
										Doushantuo	Memebr Ⅱ	2066.78	0.168	4452.08	580.917
										Doushantuo	Memebr Ⅱ	2066.8	0.134	4455.08	580.92
										Doushantuo	Memebr Ⅱ	2066.82	0.146	4458.08	580.923
										Doushantuo	Memebr Ⅱ	2066.84	0.183	4465.19	580.93
										Doushantuo	Memebr Ⅱ	2066.86	0.222	4472.3	580.937
										Doushantuo	Memebr Ⅱ	2066.88	0.2383	4479.41	580.944
										Doushantuo	Memebr Ⅱ	2066.9	0.2442	4486.52	580.951
										Doushantuo	Memebr Ⅱ	2066.92	0.2208	4493.63	580.958
										Doushantuo	Memebr Ⅱ	2066.94	0.208	4500.74	580.966
										Doushantuo	Memebr Ⅱ	2066.96	0.184	4507.85	580.973
										Doushantuo	Memebr Ⅱ	2066.98	0.194	4514.96	580.98
										Doushantuo	Memebr Ⅱ	2067	0.204	4522.07	580.987
										Doushantuo	Memebr Ⅱ	2067.02	0.193	4529.18	580.994
										Doushantuo	Memebr Ⅱ	2067.04	0.185	4536.29	581.001
										Doushantuo	Memebr Ⅱ	2067.06	0.188	4543.4	581.008
										Doushantuo	Memebr Ⅱ	2067.08	0.159	4550.51	581.015
										Doushantuo	Memebr Ⅱ	2067.1	0.154	4557.62	581.022
										Doushantuo	Memebr Ⅱ	2067.12	0.193	4564.73	581.03
										Doushantuo	Memebr Ⅱ	2067.14	0.202	4571.84	581.037
										Doushantuo	Memebr Ⅱ	2067.16	0.2	4578.95	581.044
										Doushantuo	Memebr Ⅱ	2067.18	0.189	4586.06	581.051
										Doushantuo	Memebr Ⅱ	2067.2	0.18	4593.17	581.058
										Doushantuo	Memebr Ⅱ	2067.22	0.217	4600.28	581.065
										Doushantuo	Memebr Ⅱ	2067.24	0.197	4607.39	581.072
										Doushantuo	Memebr Ⅱ	2067.26	0.144	4614.5	581.079
										Doushantuo	Memebr Ⅱ	2067.28	0.171	4621.61	581.086
										Doushantuo	Memebr Ⅱ	2067.3	0.194	4628.72	581.094
										Doushantuo	Memebr Ⅱ	2067.32	0.209	4635.83	581.101
										Doushantuo	Memebr Ⅱ	2067.34	0.212	4642.94	581.108
										Doushantuo	Memebr Ⅱ	2067.36	0.199	4650.05	581.115
										Doushantuo	Memebr Ⅱ	2067.38	0.131	4657.16	581.122
										Doushantuo	Memebr Ⅱ	2067.4	0.147	4664.28	581.129
										Doushantuo	Memebr Ⅱ	2067.42	0.179	4671.39	581.136
										Doushantuo	Memebr Ⅱ	2067.44	0.225	4678.5	581.143
										Doushantuo	Memebr Ⅱ	2067.46	0.232	4685.61	581.15
										Doushantuo	Memebr Ⅱ	2067.48	0.228	4692.72	581.158
										Doushantuo	Memebr Ⅱ	2067.5	0.228	4699.83	581.165
										Doushantuo	Memebr Ⅱ	2067.52	0.195	4706.94	581.172
										Doushantuo	Memebr Ⅱ	2067.54	0.194	4714.05	581.179
										Doushantuo	Memebr Ⅱ	2067.56	0.217	4721.16	581.186
										Doushantuo	Memebr Ⅱ	2067.58	0.32	4728.27	581.193
										Doushantuo	Memebr Ⅱ	2067.6	0.38	4735.38	581.2
										Doushantuo	Memebr Ⅱ	2067.62	0.242	4742.49	581.207
										Doushantuo	Memebr Ⅱ	2067.64	0.195	4749.6	581.214
										Doushantuo	Memebr Ⅱ	2067.66	0.211	4756.71	581.222
										Doushantuo	Memebr Ⅱ	2067.68	0.226	4763.82	581.229
										Doushantuo	Memebr Ⅱ	2067.7	0.233	4770.93	581.236
										Doushantuo	Memebr Ⅱ	2067.72	0.23	4778.04	581.243
										Doushantuo	Memebr Ⅱ	2067.74	0.242	4785.15	581.25
										Doushantuo	Memebr Ⅱ	2067.76	0.248	4792.26	581.257
										Doushantuo	Memebr Ⅱ	2067.78	0.249	4799.37	581.264
										Doushantuo	Memebr Ⅱ	2067.8	0.244	4806.48	581.271
										Doushantuo	Memebr Ⅱ	2067.82	0.23	4813.59	581.278
										Doushantuo	Memebr Ⅱ	2067.84	0.23	4820.7	581.286
										Doushantuo	Memebr Ⅱ	2067.86	0.273	4827.81	581.293
										Doushantuo	Memebr Ⅱ	2067.88	0.163	4834.92	581.3
										Doushantuo	Memebr Ⅱ	2067.9	0.175	4842.03	581.307
										Doushantuo	Memebr Ⅱ	2067.92	0.213	4849.14	581.314
										Doushantuo	Memebr Ⅱ	2067.94	0.233	4856.25	581.321
										Doushantuo	Memebr Ⅱ	2067.96	0.213	4863.36	581.328
										Doushantuo	Memebr Ⅱ	2067.98	0.231	4869.41	581.334
										Doushantuo	Memebr Ⅱ	2068	0.235	4875.46	581.34
										Doushantuo	Memebr Ⅱ	2068.02	0.245	4881.51	581.346
										Doushantuo	Memebr Ⅱ	2068.04	0.239	4887.56	581.352
										Doushantuo	Memebr Ⅱ	2068.06	0.236	4893.6	581.358
										Doushantuo	Memebr Ⅱ	2068.08	0.214	4899.65	581.364
										Doushantuo	Memebr Ⅱ	2068.1	0.231	4905.7	581.371
										Doushantuo	Memebr Ⅱ	2068.12	0.174	4911.75	581.377
										Doushantuo	Memebr Ⅱ	2068.14	0.173	4917.8	581.383
										Doushantuo	Memebr Ⅱ	2068.16	0.193	4923.85	581.389
										Doushantuo	Memebr Ⅱ	2068.18	0.237	4929.9	581.395
										Doushantuo	Memebr Ⅱ	2068.2	0.247	4935.95	581.401
										Doushantuo	Memebr Ⅱ	2068.22	0.223	4942	581.407
										Doushantuo	Memebr Ⅱ	2068.24	0.204	4948.05	581.413
										Doushantuo	Memebr Ⅱ	2068.26	0.228	4954.09	581.419
										Doushantuo	Memebr Ⅱ	2068.28	0.261	4960.14	581.425
										Doushantuo	Memebr Ⅱ	2068.3	0.287	4966.19	581.431
										Doushantuo	Memebr Ⅱ	2068.32	0.275	4972.24	581.437
										Doushantuo	Memebr Ⅱ	2068.34	0.258	4978.29	581.443
										Doushantuo	Memebr Ⅱ	2068.36	0.265	4984.34	581.449
										Doushantuo	Memebr Ⅱ	2068.38	0.263	4990.39	581.455
										Doushantuo	Memebr Ⅱ	2068.4	0.258	4996.44	581.461
										Doushantuo	Memebr Ⅱ	2068.42	0.203	5002.49	581.467
										Doushantuo	Memebr Ⅱ	2068.44	0.208	5008.53	581.473
										Doushantuo	Memebr Ⅱ	2068.46	0.176	5014.58	581.479
										Doushantuo	Memebr Ⅱ	2068.48	0.204	5020.63	581.485
										Doushantuo	Memebr Ⅱ	2068.5	0.221	5026.68	581.492
										Doushantuo	Memebr Ⅱ	2068.52	0.228	5032.73	581.498
										Doushantuo	Memebr Ⅱ	2068.54	0.238	5038.78	581.504
										Doushantuo	Memebr Ⅱ	2068.56	0.232	5044.83	581.51
										Doushantuo	Memebr Ⅱ	2068.58	0.222	5050.88	581.516
										Doushantuo	Memebr Ⅱ	2068.6	0.176	5056.93	581.522
										Doushantuo	Memebr Ⅱ	2068.62	0.183	5062.98	581.528
										Doushantuo	Memebr Ⅱ	2068.64	0.223	5069.02	581.534
										Doushantuo	Memebr Ⅱ	2068.66	0.232	5075.07	581.54
										Doushantuo	Memebr Ⅱ	2068.68	0.234	5081.12	581.546
										Doushantuo	Memebr Ⅱ	2068.7	0.231	5087.17	581.552
										Doushantuo	Memebr Ⅱ	2068.72	0.224	5093.22	581.558
										Doushantuo	Memebr Ⅱ	2068.74	0.223	5099.27	581.564
										Doushantuo	Memebr Ⅱ	2068.76	0.148	5105.32	581.57
										Doushantuo	Memebr Ⅱ	2068.78	0.159	5111.37	581.576
										Doushantuo	Memebr Ⅱ	2068.8	0.19	5117.42	581.582
										Doushantuo	Memebr Ⅱ	2068.82	0.209	5123.47	581.588
										Doushantuo	Memebr Ⅱ	2068.84	0.216	5129.51	581.594
										Doushantuo	Memebr Ⅱ	2068.86	0.216	5135.56	581.6
										Doushantuo	Memebr Ⅱ	2068.88	0.224	5141.61	581.606
										Doushantuo	Memebr Ⅱ	2068.9	0.214	5147.66	581.612
										Doushantuo	Memebr Ⅱ	2068.92	0.243	5153.71	581.619
										Doushantuo	Memebr Ⅱ	2068.94	0.178	5159.76	581.625
										Doushantuo	Memebr Ⅱ	2068.96	0.189	5165.81	581.631
										Doushantuo	Memebr Ⅱ	2068.98	0.259	5171.86	581.637
										Doushantuo	Memebr Ⅱ	2069	0.257	5177.91	581.643
										Doushantuo	Memebr Ⅱ	2069.02	0.2772	5183.95	581.649
										Doushantuo	Memebr Ⅱ	2069.04	0.2629	5190	581.655
										Doushantuo	Memebr Ⅱ	2069.06	0.2596	5196.05	581.661
										Doushantuo	Memebr Ⅱ	2069.08	0.2607	5202.1	581.667
										Doushantuo	Memebr Ⅱ	2069.1	0.2607	5208.15	581.673
										Doushantuo	Memebr Ⅱ	2069.12	0.2772	5214.2	581.679
										Doushantuo	Memebr Ⅱ	2069.14	0.2651	5220.25	581.685
										Doushantuo	Memebr Ⅱ	2069.16	0.264	5226.3	581.691
										Doushantuo	Memebr Ⅱ	2069.18	0.2717	5232.35	581.697
										Doushantuo	Memebr Ⅱ	2069.2	0.275	5238.4	581.703
										Doushantuo	Memebr Ⅱ	2069.22	0.246	5244.44	581.709
										Doushantuo	Memebr Ⅱ	2069.24	0.232	5250.49	581.715
										Doushantuo	Memebr Ⅱ	2069.26	0.193	5256.54	581.721
										Doushantuo	Memebr Ⅱ	2069.28	0.223	5262.59	581.727
										Doushantuo	Memebr Ⅱ	2069.3	0.25	5268.64	581.733
										Doushantuo	Memebr Ⅱ	2069.32	0.173	5274.69	581.74
										Doushantuo	Memebr Ⅱ	2069.34	0.202	5280.74	581.746
										Doushantuo	Memebr Ⅱ	2069.36	0.296	5286.79	581.752
										Doushantuo	Memebr Ⅱ	2069.38	0.307	5292.84	581.758
										Doushantuo	Memebr Ⅱ	2069.4	0.283	5298.88	581.764
										Doushantuo	Memebr Ⅱ	2069.42	0.277	5304.93	581.77
										Doushantuo	Memebr Ⅱ	2069.44	0.308	5310.98	581.776
										Doushantuo	Memebr Ⅱ	2069.46	0.311	5317.03	581.782
										Doushantuo	Memebr Ⅱ	2069.48	0.32	5323.08	581.788
										Doushantuo	Memebr Ⅱ	2069.5	0.322	5329.13	581.794
										Doushantuo	Memebr Ⅱ	2069.52	0.325	5335.18	581.8
										Doushantuo	Memebr Ⅱ	2069.54	0.31	5341.23	581.806
										Doushantuo	Memebr Ⅱ	2069.56	0.303	5347.28	581.812
										Doushantuo	Memebr Ⅱ	2069.58	0.301	5353.33	581.818
										Doushantuo	Memebr Ⅱ	2069.6	0.291	5359.37	581.824
										Doushantuo	Memebr Ⅱ	2069.62	0.249	5365.42	581.83
										Doushantuo	Memebr Ⅱ	2069.64	0.21	5371.47	581.836
										Doushantuo	Memebr Ⅱ	2069.66	0.215	5377.52	581.842
										Doushantuo	Memebr Ⅱ	2069.68	0.21	5383.57	581.848
										Doushantuo	Memebr Ⅱ	2069.7	0.163	5389.62	581.854
										Doushantuo	Memebr Ⅱ	2069.72	0.181	5395.67	581.86
										Doushantuo	Memebr Ⅱ	2069.74	0.186	5401.72	581.867
										Doushantuo	Memebr Ⅱ	2069.76	0.189	5407.77	581.873
										Doushantuo	Memebr Ⅱ	2069.78	0.219	5413.81	581.879
										Doushantuo	Memebr Ⅱ	2069.8	0.223	5419.86	581.885
										Doushantuo	Memebr Ⅱ	2069.82	0.22	5425.91	581.891
										Doushantuo	Memebr Ⅱ	2069.84	0.231	5431.96	581.897
										Doushantuo	Memebr Ⅱ	2069.86	0.237	5438.01	581.903
										Doushantuo	Memebr Ⅱ	2069.88	0.24	5444.06	581.909
										Doushantuo	Memebr Ⅱ	2069.9	0.257	5450.11	581.915
										Doushantuo	Memebr Ⅱ	2069.92	0.234	5456.16	581.921
										Doushantuo	Memebr Ⅱ	2069.94	0.218	5462.21	581.927
										Doushantuo	Memebr Ⅱ	2069.96	0.135	5468.26	581.933
										Doushantuo	Memebr Ⅱ	2069.98	0.208	5474.3	581.939
										Doushantuo	Memebr Ⅱ	2070	0.245	5480.35	581.945
										Doushantuo	Memebr Ⅱ	2070.02	0.265	5486.4	581.951
										Doushantuo	Memebr Ⅱ	2070.04	0.268	5492.45	581.957
										Doushantuo	Memebr Ⅱ	2070.06	0.268	5498.5	581.963
										Doushantuo	Memebr Ⅱ	2070.08	0.265	5504.55	581.969
										Doushantuo	Memebr Ⅱ	2070.1	0.223	5510.6	581.975
										Doushantuo	Memebr Ⅱ	2070.12	0.25	5516.65	581.981
										Doushantuo	Memebr Ⅱ	2070.14	0.208	5522.7	581.988
										Doushantuo	Memebr Ⅱ	2070.16	0.234	5528.75	581.994
										Doushantuo	Memebr Ⅱ	2070.18	0.237	5534.79	582
										Doushantuo	Memebr Ⅱ	2070.2	0.217	5540.84	582.006
										Doushantuo	Memebr Ⅱ	2070.22	0.234	5546.89	582.012
										Doushantuo	Memebr Ⅱ	2070.24	0.279	5552.94	582.018
										Doushantuo	Memebr Ⅱ	2070.26	0.238	5558.99	582.024
										Doushantuo	Memebr Ⅱ	2070.28	0.219	5565.04	582.03
										Doushantuo	Memebr Ⅱ	2070.3	0.252	5571.09	582.036
										Doushantuo	Memebr Ⅱ	2070.32	0.255	5577.14	582.042
										Doushantuo	Memebr Ⅱ	2070.34	0.274	5583.19	582.048
										Doushantuo	Memebr Ⅱ	2070.36	0.297	5589.23	582.054
										Doushantuo	Memebr Ⅱ	2070.38	0.183	5595.28	582.06
										Doushantuo	Memebr Ⅱ	2070.4	0.231	5601.33	582.066
										Doushantuo	Memebr Ⅱ	2070.42	0.237	5607.38	582.072
										Doushantuo	Memebr Ⅱ	2070.44	0.245	5613.43	582.078
										Doushantuo	Memebr Ⅱ	2070.46	0.203	5619.48	582.084
										Doushantuo	Memebr Ⅱ	2070.48	0.312	5625.53	582.09
										Doushantuo	Memebr Ⅱ	2070.5	0.355	5631.58	582.096
										Doushantuo	Memebr Ⅱ	2070.52	0.359	5637.63	582.102
										Doushantuo	Memebr Ⅱ	2070.54	0.402	5643.68	582.108
										Doushantuo	Memebr Ⅱ	2070.56	0.395	5649.72	582.115
										Doushantuo	Memebr Ⅱ	2070.58	0.392	5655.77	582.121
										Doushantuo	Memebr Ⅱ	2070.6	0.376	5661.82	582.127
										Doushantuo	Memebr Ⅱ	2070.62	0.331	5667.87	582.133
										Doushantuo	Memebr Ⅱ	2070.64	0.295	5673.92	582.139
										Doushantuo	Memebr Ⅱ	2070.66	0.173	5679.55	582.144
										Doushantuo	Memebr Ⅱ	2070.68	0.176	5685.18	582.15
										Doushantuo	Memebr Ⅱ	2070.7	0.216	5690.81	582.156
										Doushantuo	Memebr Ⅱ	2070.72	0.211	5696.44	582.161
										Doushantuo	Memebr Ⅱ	2070.74	0.215	5702.06	582.167
										Doushantuo	Memebr Ⅱ	2070.76	0.24	5707.69	582.173
										Doushantuo	Memebr Ⅱ	2070.78	0.251	5713.32	582.178
										Doushantuo	Memebr Ⅱ	2070.8	0.307	5718.95	582.184
										Doushantuo	Memebr Ⅱ	2070.82	0.309	5724.58	582.189
										Doushantuo	Memebr Ⅱ	2070.84	0.325	5730.21	582.195
										Doushantuo	Memebr Ⅱ	2070.86	0.268	5735.84	582.201
										Doushantuo	Memebr Ⅱ	2070.88	0.241	5741.47	582.206
										Doushantuo	Memebr Ⅱ	2070.9	0.225	5747.1	582.212
										Doushantuo	Memebr Ⅱ	2070.92	0.217	5752.72	582.218
										Doushantuo	Memebr Ⅱ	2070.94	0.212	5758.35	582.223
										Doushantuo	Memebr Ⅱ	2070.96	0.194	5763.98	582.229
										Doushantuo	Memebr Ⅱ	2070.98	0.235	5769.61	582.234
										Doushantuo	Memebr Ⅱ	2071	0.217	5775.24	582.24
										Doushantuo	Memebr Ⅱ	2071.02	0.229	5780.87	582.246
										Doushantuo	Memebr Ⅱ	2071.04	0.227	5786.5	582.251
										Doushantuo	Memebr Ⅱ	2071.06	0.222	5792.13	582.257
										Doushantuo	Memebr Ⅱ	2071.08	0.169	5797.76	582.263
										Doushantuo	Memebr Ⅱ	2071.1	0.224	5803.38	582.268
										Doushantuo	Memebr Ⅱ	2071.12	0.17	5809.01	582.274
										Doushantuo	Memebr Ⅱ	2071.14	0.169	5814.64	582.279
										Doushantuo	Memebr Ⅱ	2071.16	0.216	5820.27	582.285
										Doushantuo	Memebr Ⅱ	2071.18	0.183	5825.9	582.291
										Doushantuo	Memebr Ⅱ	2071.2	0.2555	5831.53	582.296
										Doushantuo	Memebr Ⅱ	2071.22	0.25	5837.16	582.302
										Doushantuo	Memebr Ⅱ	2071.24	0.2445	5842.79	582.308
										Doushantuo	Memebr Ⅱ	2071.26	0.24	5848.42	582.313
										Doushantuo	Memebr Ⅱ	2071.28	0.2	5854.04	582.319
										Doushantuo	Memebr Ⅱ	2071.3	0.2218	5859.67	582.324
										Doushantuo	Memebr Ⅱ	2071.32	0.2455	5865.3	582.33
										Doushantuo	Memebr Ⅱ	2071.34	0.2327	5870.93	582.336
										Doushantuo	Memebr Ⅱ	2071.36	0.1609	5876.56	582.341
										Doushantuo	Memebr Ⅱ	2071.38	0.2345	5882.19	582.347
										Doushantuo	Memebr Ⅱ	2071.4	0.2364	5887.82	582.353
										Doushantuo	Memebr Ⅱ	2071.42	0.2255	5893.45	582.358
										Doushantuo	Memebr Ⅱ	2071.44	0.1127	5899.08	582.364
										Doushantuo	Memebr Ⅱ	2071.46	0.2164	5904.7	582.37
										Doushantuo	Memebr Ⅱ	2071.48	0.211	5910.33	582.375
										Doushantuo	Memebr Ⅱ	2071.5	0.182	5915.96	582.381
										Doushantuo	Memebr Ⅱ	2071.52	0.168	5921.59	582.386
										Doushantuo	Memebr Ⅱ	2071.54	0.218	5927.22	582.392
										Doushantuo	Memebr Ⅱ	2071.56	0.211	5932.85	582.398
										Doushantuo	Memebr Ⅱ	2071.58	0.204	5938.48	582.403
										Doushantuo	Memebr Ⅱ	2071.6	0.229	5944.11	582.409
										Doushantuo	Memebr Ⅱ	2071.62	0.154	5949.74	582.415
										Doushantuo	Memebr Ⅱ	2071.64	0.225	5955.36	582.42
										Doushantuo	Memebr Ⅱ	2071.66	0.212	5960.99	582.426
										Doushantuo	Memebr Ⅱ	2071.68	0.213	5966.62	582.431
										Doushantuo	Memebr Ⅱ	2071.7	0.192	5972.25	582.437
										Doushantuo	Memebr Ⅱ	2071.72	0.149	5977.88	582.443
										Doushantuo	Memebr Ⅱ	2071.74	0.116	5983.51	582.448
										Doushantuo	Memebr Ⅱ	2071.76	0.175	5989.14	582.454
										Doushantuo	Memebr Ⅱ	2071.78	0.212	5994.77	582.46
										Doushantuo	Memebr Ⅱ	2071.8	0.137	6000.4	582.465
										Doushantuo	Memebr Ⅱ	2071.82	0.187	6006.02	582.471
										Doushantuo	Memebr Ⅱ	2071.84	0.2508	6011.65	582.476
										Doushantuo	Memebr Ⅱ	2071.86	0.2486	6017.28	582.482
										Doushantuo	Memebr Ⅱ	2071.88	0.1848	6022.91	582.488
										Doushantuo	Memebr Ⅱ	2071.9	0.2255	6028.54	582.493
										Doushantuo	Memebr Ⅱ	2071.92	0.22	6034.17	582.499
										Doushantuo	Memebr Ⅱ	2071.94	0.2519	6039.8	582.505
										Doushantuo	Memebr Ⅱ	2071.96	0.2805	6045.43	582.51
										Doushantuo	Memebr Ⅱ	2071.98	0.2321	6051.06	582.516
										Doushantuo	Memebr Ⅱ	2072	0.176	6056.68	582.522
										Doushantuo	Memebr Ⅱ	2072.02	0.2233	6062.31	582.527
										Doushantuo	Memebr Ⅱ	2072.04	0.198	6067.94	582.533
										Doushantuo	Memebr Ⅱ	2072.06	0.2189	6073.57	582.538
										Doushantuo	Memebr Ⅱ	2072.08	0.2508	6079.2	582.544
										Doushantuo	Memebr Ⅱ	2072.1	0.2431	6084.68	582.549
										Doushantuo	Memebr Ⅱ	2072.12	0.2002	6090.15	582.555
										Doushantuo	Memebr Ⅱ	2072.14	0.2101	6095.63	582.56
										Doushantuo	Memebr Ⅱ	2072.16	0.132	6101.11	582.566
										Doushantuo	Memebr Ⅱ	2072.18	0.2167	6106.58	582.571
										Doushantuo	Memebr Ⅱ	2072.2	0.2464	6112.06	582.577
										Doushantuo	Memebr Ⅱ	2072.22	0.2354	6117.54	582.582
										Doushantuo	Memebr Ⅱ	2072.24	0.2596	6123.01	582.588
										Doushantuo	Memebr Ⅱ	2072.26	0.2332	6128.49	582.593
										Doushantuo	Memebr Ⅱ	2072.28	0.2684	6133.97	582.599
										Doushantuo	Memebr Ⅱ	2072.3	0.2475	6139.44	582.604
										Doushantuo	Memebr Ⅱ	2072.32	0.1969	6144.92	582.61
										Doushantuo	Memebr Ⅱ	2072.34	0.231	6150.4	582.615
										Doushantuo	Memebr Ⅱ	2072.36	0.184	6155.87	582.621
										Doushantuo	Memebr Ⅱ	2072.38	0.15	6161.35	582.626
										Doushantuo	Memebr Ⅱ	2072.4	0.153	6166.83	582.632
										Doushantuo	Memebr Ⅱ	2072.42	0.167	6172.3	582.637
										Doushantuo	Memebr Ⅱ	2072.44	0.216	6177.78	582.643
										Doushantuo	Memebr Ⅱ	2072.46	0.196	6183.26	582.648
										Doushantuo	Memebr Ⅱ	2072.48	0.18	6188.74	582.654
										Doushantuo	Memebr Ⅱ	2072.5	0.152	6194.21	582.659
										Doushantuo	Memebr Ⅱ	2072.52	0.145	6199.69	582.665
										Doushantuo	Memebr Ⅱ	2072.54	0.134	6205.17	582.67
										Doushantuo	Memebr Ⅱ	2072.56	0.125	6210.64	582.675
										Doushantuo	Memebr Ⅱ	2072.58	0.183	6216.12	582.681
										Doushantuo	Memebr Ⅱ	2072.6	0.184	6221.6	582.686
										Doushantuo	Memebr Ⅱ	2072.62	0.173	6227.07	582.692
										Doushantuo	Memebr Ⅱ	2072.64	0.129	6232.55	582.697
										Doushantuo	Memebr Ⅱ	2072.66	0.148	6238.03	582.703
										Doushantuo	Memebr Ⅱ	2072.68	0.209	6243.5	582.708
										Doushantuo	Memebr Ⅱ	2072.7	0.207	6248.98	582.714
										Doushantuo	Memebr Ⅱ	2072.72	0.197	6254.46	582.719
										Doushantuo	Memebr Ⅱ	2072.74	0.172	6259.93	582.725
										Doushantuo	Memebr Ⅱ	2072.76	0.148	6265.41	582.73
										Doushantuo	Memebr Ⅱ	2072.78	0.142	6270.89	582.736
										Doushantuo	Memebr Ⅱ	2072.8	0.122	6276.36	582.741
										Doushantuo	Memebr Ⅱ	2072.82	0.157	6281.84	582.747
										Doushantuo	Memebr Ⅱ	2072.84	0.175	6287.32	582.752
										Doushantuo	Memebr Ⅱ	2072.86	0.196	6292.79	582.758
										Doushantuo	Memebr Ⅱ	2072.88	0.195	6298.27	582.763
										Doushantuo	Memebr Ⅱ	2072.9	0.208	6303.75	582.769
										Doushantuo	Memebr Ⅱ	2072.92	0.213	6309.22	582.774
										Doushantuo	Memebr Ⅱ	2072.94	0.174	6314.7	582.78
										Doushantuo	Memebr Ⅱ	2072.96	0.171	6320.18	582.785
										Doushantuo	Memebr Ⅱ	2072.98	0.138	6325.65	582.79
										Doushantuo	Memebr Ⅱ	2073	0.191	6331.13	582.796
										Doushantuo	Memebr Ⅱ	2073.02	0.187	6336.61	582.801
										Doushantuo	Memebr Ⅱ	2073.04	0.158	6342.08	582.807
										Doushantuo	Memebr Ⅱ	2073.06	0.216	6347.56	582.812
										Doushantuo	Memebr Ⅱ	2073.08	0.175	6353.04	582.818
										Doushantuo	Memebr Ⅱ	2073.1	0.18	6358.51	582.823
										Doushantuo	Memebr Ⅱ	2073.12	0.168	6363.99	582.829
										Doushantuo	Memebr Ⅱ	2073.14	0.202	6369.47	582.834
										Doushantuo	Memebr Ⅱ	2073.16	0.2	6374.94	582.84
										Doushantuo	Memebr Ⅱ	2073.18	0.209	6380.42	582.845
										Doushantuo	Memebr Ⅱ	2073.2	0.211	6385.9	582.851
										Doushantuo	Memebr Ⅱ	2073.22	0.219	6391.38	582.856
										Doushantuo	Memebr Ⅱ	2073.24	0.152	6396.85	582.862
										Doushantuo	Memebr Ⅱ	2073.26	0.219	6402.33	582.867
										Doushantuo	Memebr Ⅱ	2073.28	0.195	6407.81	582.873
										Doushantuo	Memebr Ⅱ	2073.3	0.216	6413.28	582.878
										Doushantuo	Memebr Ⅱ	2073.32	0.207	6418.76	582.884
										Doushantuo	Memebr Ⅱ	2073.34	0.253	6424.24	582.889
										Doushantuo	Memebr Ⅱ	2073.36	0.247	6429.71	582.895
										Doushantuo	Memebr Ⅱ	2073.38	0.221	6435.19	582.9
										Doushantuo	Memebr Ⅱ	2073.4	0.211	6440.67	582.905
										Doushantuo	Memebr Ⅱ	2073.42	0.199	6446.14	582.911
										Doushantuo	Memebr Ⅱ	2073.44	0.258	6451.62	582.916
										Doushantuo	Memebr Ⅱ	2073.46	0.227	6457.1	582.922
										Doushantuo	Memebr Ⅱ	2073.48	0.191	6462.57	582.927
										Doushantuo	Memebr Ⅱ	2073.5	0.132	6468.05	582.933
										Doushantuo	Memebr Ⅱ	2073.52	0.255	6473.53	582.938
										Doushantuo	Memebr Ⅱ	2073.54	0.225	6479	582.944
										Doushantuo	Memebr Ⅱ	2073.56	0.221	6484.48	582.949
										Doushantuo	Memebr Ⅱ	2073.58	0.227	6490.03	582.955
										Doushantuo	Memebr Ⅱ	2073.6	0.211	6495.58	582.96
										Doushantuo	Memebr Ⅱ	2073.62	0.222	6501.14	582.966
										Doushantuo	Memebr Ⅱ	2073.64	0.228	6506.69	582.972
										Doushantuo	Memebr Ⅱ	2073.66	0.232	6512.24	582.977
										Doushantuo	Memebr Ⅱ	2073.68	0.244	6517.79	582.983
										Doushantuo	Memebr Ⅱ	2073.7	0.255	6523.34	582.988
										Doushantuo	Memebr Ⅱ	2073.72	0.212	6528.89	582.994
										Doushantuo	Memebr Ⅱ	2073.74	0.213	6534.45	582.999
										Doushantuo	Memebr Ⅱ	2073.76	0.264	6540	583.005
										Doushantuo	Memebr Ⅱ	2073.78	0.202	6545.55	583.01
										Doushantuo	Memebr Ⅱ	2073.8	0.219	6551.1	583.016
										Doushantuo	Memebr Ⅱ	2073.82	0.224	6556.65	583.021
										Doushantuo	Memebr Ⅱ	2073.84	0.191	6562.2	583.027
										Doushantuo	Memebr Ⅱ	2073.86	0.267	6567.76	583.033
										Doushantuo	Memebr Ⅱ	2073.88	0.215	6573.31	583.038
										Doushantuo	Memebr Ⅱ	2073.9	0.212	6578.86	583.044
										Doushantuo	Memebr Ⅱ	2073.92	0.223	6584.41	583.049
										Doushantuo	Memebr Ⅱ	2073.94	0.228	6589.96	583.055
										Doushantuo	Memebr Ⅱ	2073.96	0.233	6595.52	583.06
										Doushantuo	Memebr Ⅱ	2073.98	0.243	6601.07	583.066
										Doushantuo	Memebr Ⅱ	2074	0.252	6606.62	583.071
										Doushantuo	Memebr Ⅱ	2074.02	0.234	6612.17	583.077
										Doushantuo	Memebr Ⅱ	2074.04	0.182	6617.72	583.083
										Doushantuo	Memebr Ⅱ	2074.06	0.182	6623.27	583.088
										Doushantuo	Memebr Ⅱ	2074.08	0.189	6628.83	583.094
										Doushantuo	Memebr Ⅱ	2074.1	0.17	6634.38	583.099
										Doushantuo	Memebr Ⅱ	2074.12	0.206	6639.93	583.105
										Doushantuo	Memebr Ⅱ	2074.14	0.207	6645.48	583.11
										Doushantuo	Memebr Ⅱ	2074.16	0.1985	6651.03	583.116
										Doushantuo	Memebr Ⅱ	2074.18	0.2214	6656.59	583.121
										Doushantuo	Memebr Ⅱ	2074.2	0.2187	6662.14	583.127
										Doushantuo	Memebr Ⅱ	2074.22	0.1891	6667.69	583.133
										Doushantuo	Memebr Ⅱ	2074.24	0.2148	6673.24	583.138
										Doushantuo	Memebr Ⅱ	2074.26	0.1845	6678.79	583.144
										Doushantuo	Memebr Ⅱ	2074.28	0.2185	6684.34	583.149
										Doushantuo	Memebr Ⅱ	2074.3	0.2038	6689.9	583.155
										Doushantuo	Memebr Ⅱ	2074.32	0.1583	6695.45	583.16
										Doushantuo	Memebr Ⅱ	2074.34	0.1492	6701	583.166
										Doushantuo	Memebr Ⅱ	2074.36	0.17	6706.55	583.171
										Doushantuo	Memebr Ⅱ	2074.38	0.22	6712.1	583.177
										Doushantuo	Memebr Ⅱ	2074.4	0.175	6717.65	583.182
										Doushantuo	Memebr Ⅱ	2074.42	0.1717	6723.21	583.188
										Doushantuo	Memebr Ⅱ	2074.44	0.1883	6728.76	583.194
										Doushantuo	Memebr Ⅱ	2074.46	0.2042	6734.31	583.199
										Doushantuo	Memebr Ⅱ	2074.48	0.2267	6739.86	583.205
										Doushantuo	Memebr Ⅱ	2074.5	0.2225	6745.41	583.21
										Doushantuo	Memebr Ⅱ	2074.52	0.2275	6750.97	583.216
										Doushantuo	Memebr Ⅱ	2074.54	0.2175	6756.52	583.221
										Doushantuo	Memebr Ⅱ	2074.56	0.2157	6762.07	583.227
										Doushantuo	Memebr Ⅱ	2074.58	0.209	6767.62	583.232
										Doushantuo	Memebr Ⅱ	2074.6	0.19	6773.17	583.238
										Doushantuo	Memebr Ⅱ	2074.62	0.241	6778.72	583.244
										Doushantuo	Memebr Ⅱ	2074.64	0.237	6784.28	583.249
										Doushantuo	Memebr Ⅱ	2074.66	0.257	6789.83	583.255
										Doushantuo	Memebr Ⅱ	2074.68	0.253	6795.38	583.26
										Doushantuo	Memebr Ⅱ	2074.7	0.287	6800.93	583.266
										Doushantuo	Memebr Ⅱ	2074.72	0.203	6806.48	583.271
										Doushantuo	Memebr Ⅱ	2074.74	0.21	6812.04	583.277
										Doushantuo	Memebr Ⅱ	2074.76	0.254	6817.59	583.282
										Doushantuo	Memebr Ⅱ	2074.78	0.275	6823.14	583.288
										Doushantuo	Memebr Ⅱ	2074.8	0.279	6828.69	583.294
										Doushantuo	Memebr Ⅱ	2074.82	0.275	6834.24	583.299
										Doushantuo	Memebr Ⅱ	2074.84	0.29	6839.79	583.305
										Doushantuo	Memebr Ⅱ	2074.86	0.293	6845.35	583.31
										Doushantuo	Memebr Ⅱ	2074.88	0.286	6850.9	583.316
										Doushantuo	Memebr Ⅱ	2074.9	0.291	6856.45	583.321
										Doushantuo	Memebr Ⅱ	2074.92	0.294	6862	583.327
										Doushantuo	Memebr Ⅱ	2074.94	0.303	6867.55	583.332
										Doushantuo	Memebr Ⅱ	2074.96	0.3	6873.1	583.338
										Doushantuo	Memebr Ⅱ	2074.98	0.282	6878.66	583.343
										Doushantuo	Memebr Ⅱ	2075	0.29	6884.21	583.349
										Doushantuo	Memebr Ⅱ	2075.02	0.294	6889.76	583.355
										Doushantuo	Memebr Ⅱ	2075.04	0.187	6895.24	583.36
										Doushantuo	Memebr Ⅱ	2075.06	0.188	6900.71	583.366
										Doushantuo	Memebr Ⅱ	2075.08	0.227	6906.19	583.371
										Doushantuo	Memebr Ⅱ	2075.1	0.275	6911.67	583.376
										Doushantuo	Memebr Ⅱ	2075.12	0.283	6917.14	583.382
										Doushantuo	Memebr Ⅱ	2075.14	0.315	6922.62	583.387
										Doushantuo	Memebr Ⅱ	2075.16	0.342	6928.1	583.393
										Doushantuo	Memebr Ⅱ	2075.18	0.347	6933.57	583.398
										Doushantuo	Memebr Ⅱ	2075.2	0.357	6939.05	583.404
										Doushantuo	Memebr Ⅱ	2075.22	0.204	6944.53	583.409
										Doushantuo	Memebr Ⅱ	2075.24	0.211	6950	583.415
										Doushantuo	Memebr Ⅱ	2075.26	0.229	6955.48	583.42
										Doushantuo	Memebr Ⅱ	2075.28	0.302	6960.96	583.426
										Doushantuo	Memebr Ⅱ	2075.3	0.311	6966.43	583.431
										Doushantuo	Memebr Ⅱ	2075.32	0.318	6971.91	583.437
										Doushantuo	Memebr Ⅱ	2075.34	0.318	6977.39	583.442
										Doushantuo	Memebr Ⅱ	2075.36	0.264	6982.86	583.448
										Doushantuo	Memebr Ⅱ	2075.38	0.289	6988.34	583.453
										Doushantuo	Memebr Ⅱ	2075.4	0.236	6993.82	583.459
										Doushantuo	Memebr Ⅱ	2075.42	0.28	6999.3	583.464
										Doushantuo	Memebr Ⅱ	2075.44	0.278	7004.77	583.47
										Doushantuo	Memebr Ⅱ	2075.46	0.219	7010.25	583.475
										Doushantuo	Memebr Ⅱ	2075.48	0.284	7015.73	583.481
										Doushantuo	Memebr Ⅱ	2075.5	0.246	7021.2	583.486
										Doushantuo	Memebr Ⅱ	2075.52	0.258	7026.68	583.491
										Doushantuo	Memebr Ⅱ	2075.54	0.263	7032.16	583.497
										Doushantuo	Memebr Ⅱ	2075.56	0.273	7037.63	583.502
										Doushantuo	Memebr Ⅱ	2075.58	0.25	7043.11	583.508
										Doushantuo	Memebr Ⅱ	2075.6	0.189	7048.59	583.513
										Doushantuo	Memebr Ⅱ	2075.62	0.17	7054.06	583.519
										Doushantuo	Memebr Ⅱ	2075.64	0.253	7059.54	583.524
										Doushantuo	Memebr Ⅱ	2075.66	0.28	7065.02	583.53
										Doushantuo	Memebr Ⅱ	2075.68	0.281	7070.49	583.535
										Doushantuo	Memebr Ⅱ	2075.7	0.291	7075.97	583.541
										Doushantuo	Memebr Ⅱ	2075.72	0.246	7081.45	583.546
										Doushantuo	Memebr Ⅱ	2075.74	0.251	7086.92	583.552
										Doushantuo	Memebr Ⅱ	2075.76	0.234	7092.4	583.557
										Doushantuo	Memebr Ⅱ	2075.78	0.215	7097.88	583.563
										Doushantuo	Memebr Ⅱ	2075.8	0.256	7103.35	583.568
										Doushantuo	Memebr Ⅱ	2075.82	0.265	7108.83	583.574
										Doushantuo	Memebr Ⅱ	2075.84	0.262	7114.31	583.579
										Doushantuo	Memebr Ⅱ	2075.86	0.259	7119.78	583.585
										Doushantuo	Memebr Ⅱ	2075.88	0.252	7125.26	583.59
										Doushantuo	Memebr Ⅱ	2075.9	0.205	7130.74	583.596
										Doushantuo	Memebr Ⅱ	2075.92	0.22	7136.21	583.601
										Doushantuo	Memebr Ⅱ	2075.94	0.272	7141.69	583.607
										Doushantuo	Memebr Ⅱ	2075.96	0.297	7147.17	583.612
										Doushantuo	Memebr Ⅱ	2075.98	0.29	7152.64	583.617
										Doushantuo	Memebr Ⅱ	2076	0.287	7158.12	583.623
										Doushantuo	Memebr Ⅱ	2076.02	0.299	7163.6	583.628
										Doushantuo	Memebr Ⅱ	2076.04	0.303	7169.07	583.634
										Doushantuo	Memebr Ⅱ	2076.06	0.25	7174.55	583.639
										Doushantuo	Memebr Ⅱ	2076.08	0.248	7180.03	583.645
										Doushantuo	Memebr Ⅱ	2076.1	0.209	7185.5	583.65
										Doushantuo	Memebr Ⅱ	2076.12	0.26	7190.98	583.656
										Doushantuo	Memebr Ⅱ	2076.14	0.312	7196.46	583.661
										Doushantuo	Memebr Ⅱ	2076.16	0.348	7201.94	583.667
										Doushantuo	Memebr Ⅱ	2076.18	0.411	7207.41	583.672
										Doushantuo	Memebr Ⅱ	2076.2	0.426	7212.89	583.678
										Doushantuo	Memebr Ⅱ	2076.22	0.38	7218.37	583.683
										Doushantuo	Memebr Ⅱ	2076.24	0.361	7223.84	583.689
										Doushantuo	Memebr Ⅱ	2076.26	0.302	7229.32	583.694
										Doushantuo	Memebr Ⅱ	2076.28	0.301	7234.8	583.7
										Doushantuo	Memebr Ⅱ	2076.3	0.298	7240.27	583.705
										Doushantuo	Memebr Ⅱ	2076.32	0.309	7245.75	583.711
										Doushantuo	Memebr Ⅱ	2076.34	0.309	7251.23	583.716
										Doushantuo	Memebr Ⅱ	2076.36	0.309	7256.7	583.722
										Doushantuo	Memebr Ⅱ	2076.38	0.307	7262.18	583.727
										Doushantuo	Memebr Ⅱ	2076.4	0.313	7267.66	583.732
										Doushantuo	Memebr Ⅱ	2076.42	0.31	7273.13	583.738
										Doushantuo	Memebr Ⅱ	2076.44	0.313	7278.61	583.743
										Doushantuo	Memebr Ⅱ	2076.46	0.308	7284.09	583.749
										Doushantuo	Memebr Ⅱ	2076.48	0.312	7289.56	583.754
										Doushantuo	Memebr Ⅱ	2076.5	0.309	7295.04	583.76
										Doushantuo	Memebr Ⅱ	2076.52	0.309	7300.24	583.765
										Doushantuo	Memebr Ⅱ	2076.54	0.311	7305.43	583.77
										Doushantuo	Memebr Ⅱ	2076.56	0.301	7310.63	583.775
										Doushantuo	Memebr Ⅱ	2076.58	0.306	7315.82	583.781
										Doushantuo	Memebr Ⅱ	2076.6	0.298	7321.02	583.786
										Doushantuo	Memebr Ⅱ	2076.62	0.295	7326.22	583.791
										Doushantuo	Memebr Ⅱ	2076.64	0.297	7331.41	583.796
										Doushantuo	Memebr Ⅱ	2076.66	0.294	7336.61	583.801
										Doushantuo	Memebr Ⅱ	2076.68	0.287	7341.8	583.807
										Doushantuo	Memebr Ⅱ	2076.7	0.275	7347	583.812
										Doushantuo	Memebr Ⅱ	2076.72	0.238	7352.19	583.817
										Doushantuo	Memebr Ⅱ	2076.74	0.179	7357.39	583.822
										Doushantuo	Memebr Ⅱ	2076.76	0.23	7362.59	583.827
										Doushantuo	Memebr Ⅱ	2076.78	0.32	7367.78	583.833
										Doushantuo	Memebr Ⅱ	2076.8	0.336	7372.98	583.838
										Doushantuo	Memebr Ⅱ	2076.82	0.3674	7378.17	583.843
										Doushantuo	Memebr Ⅱ	2076.84	0.3927	7383.37	583.848
										Doushantuo	Memebr Ⅱ	2076.86	0.3795	7388.57	583.853
										Doushantuo	Memebr Ⅱ	2076.88	0.3817	7393.76	583.859
										Doushantuo	Memebr Ⅱ	2076.9	0.3751	7398.96	583.864
										Doushantuo	Memebr Ⅱ	2076.92	0.3707	7404.15	583.869
										Doushantuo	Memebr Ⅱ	2076.94	0.325	7409.35	583.874
										Doushantuo	Memebr Ⅱ	2076.96	0.314	7414.55	583.879
										Doushantuo	Memebr Ⅱ	2076.98	0.321	7419.74	583.885
										Doushantuo	Memebr Ⅱ	2077	0.309	7424.94	583.89
										Doushantuo	Memebr Ⅱ	2077.02	0.293	7430.13	583.895
										Doushantuo	Memebr Ⅱ	2077.04	0.287	7435.33	583.9
										Doushantuo	Memebr Ⅱ	2077.06	0.29	7440.53	583.905
										Doushantuo	Memebr Ⅱ	2077.08	0.303	7445.72	583.911
										Doushantuo	Memebr Ⅱ	2077.1	0.313	7450.92	583.916
										Doushantuo	Memebr Ⅱ	2077.12	0.311	7456.11	583.921
										Doushantuo	Memebr Ⅱ	2077.14	0.301	7461.31	583.926
										Doushantuo	Memebr Ⅱ	2077.16	0.3	7466.5	583.931
										Doushantuo	Memebr Ⅱ	2077.18	0.315	7471.7	583.937
										Doushantuo	Memebr Ⅱ	2077.2	0.318	7476.9	583.942
										Doushantuo	Memebr Ⅱ	2077.22	0.324	7482.09	583.947
										Doushantuo	Memebr Ⅱ	2077.24	0.3113	7487.29	583.952
										Doushantuo	Memebr Ⅱ	2077.26	0.333	7492.48	583.957
										Doushantuo	Memebr Ⅱ	2077.28	0.3	7497.68	583.963
										Doushantuo	Memebr Ⅱ	2077.3	0.325	7502.88	583.968
										Doushantuo	Memebr Ⅱ	2077.32	0.319	7508.07	583.973
										Doushantuo	Memebr Ⅱ	2077.34	0.313	7513.27	583.978
										Doushantuo	Memebr Ⅱ	2077.36	0.314	7518.46	583.983
										Doushantuo	Memebr Ⅱ	2077.38	0.314	7523.66	583.988
										Doushantuo	Memebr Ⅱ	2077.4	0.309	7528.86	583.994
										Doushantuo	Memebr Ⅱ	2077.42	0.298	7534.05	583.999
										Doushantuo	Memebr Ⅱ	2077.44	0.296	7539.25	584.004
										Doushantuo	Memebr Ⅱ	2077.46	0.301	7544.44	584.009
										Doushantuo	Memebr Ⅱ	2077.48	0.309	7549.64	584.014
										Doushantuo	Memebr Ⅱ	2077.5	0.315	7554.83	584.02
										Doushantuo	Memebr Ⅱ	2077.52	0.314	7560.03	584.025
										Doushantuo	Memebr Ⅱ	2077.54	0.269	7565.23	584.03
										Doushantuo	Memebr Ⅱ	2077.56	0.226	7570.42	584.035
										Doushantuo	Memebr Ⅱ	2077.58	0.401	7575.62	584.04
										Doushantuo	Memebr Ⅱ	2077.6	0.375	7580.81	584.046
										Doushantuo	Memebr Ⅱ	2077.62	0.448	7586.01	584.051
										Doushantuo	Memebr Ⅱ	2077.64	0.274	7591.21	584.056
										Doushantuo	Memebr Ⅱ	2077.66	0.219	7596.4	584.061
										Doushantuo	Memebr Ⅱ	2077.68	0.262	7601.6	584.066
										Doushantuo	Memebr Ⅱ	2077.7	0.25	7606.79	584.072
										Doushantuo	Memebr Ⅱ	2077.72	0.283	7611.99	584.077
										Doushantuo	Memebr Ⅱ	2077.74	0.312	7617.19	584.082
										Doushantuo	Memebr Ⅱ	2077.76	0.312	7622.38	584.087
										Doushantuo	Memebr Ⅱ	2077.78	0.333	7627.58	584.092
										Doushantuo	Memebr Ⅱ	2077.8	0.335	7632.77	584.098
										Doushantuo	Memebr Ⅱ	2077.82	0.333	7637.97	584.103
										Doushantuo	Memebr Ⅱ	2077.84	0.329	7643.17	584.108
										Doushantuo	Memebr Ⅱ	2077.86	0.317	7648.36	584.113
										Doushantuo	Memebr Ⅱ	2077.88	0.327	7653.56	584.118
										Doushantuo	Memebr Ⅱ	2077.9	0.288	7658.75	584.124
										Doushantuo	Memebr Ⅱ	2077.92	0.382	7663.95	584.129
										Doushantuo	Memebr Ⅱ	2077.94	0.355	7669.14	584.134
										Doushantuo	Memebr Ⅱ	2077.96	0.416	7674.34	584.139
										Doushantuo	Memebr Ⅱ	2077.98	0.313	7679.54	584.144
										Doushantuo	Memebr Ⅱ	2078	0.274	7684.73	584.15
										Doushantuo	Memebr Ⅱ	2078.02	0.308	7689.93	584.155
										Doushantuo	Memebr Ⅱ	2078.04	0.344	7695.12	584.16
										Doushantuo	Memebr Ⅱ	2078.06	0.325	7700.32	584.165
										Doushantuo	Memebr Ⅱ	2078.08	0.347	7707.56	584.172
										Doushantuo	Memebr Ⅱ	2078.1	0.353	7714.79	584.18
										Doushantuo	Memebr Ⅱ	2078.12	0.362	7722.03	584.187
										Doushantuo	Memebr Ⅱ	2078.14	0.349	7729.27	584.194
										Doushantuo	Memebr Ⅱ	2078.16	0.341	7736.51	584.201
										Doushantuo	Memebr Ⅱ	2078.18	0.24	7743.74	584.209
										Doushantuo	Memebr Ⅱ	2078.2	0.38	7750.98	584.216
										Doushantuo	Memebr Ⅱ	2078.22	0.378	7758.22	584.223
										Doushantuo	Memebr Ⅱ	2078.24	0.39	7765.45	584.23
										Doushantuo	Memebr Ⅱ	2078.26	0.382	7772.69	584.238
										Doushantuo	Memebr Ⅱ	2078.28	0.399	7779.93	584.245
										Doushantuo	Memebr Ⅱ	2078.3	0.419	7787.17	584.252
										Doushantuo	Memebr Ⅱ	2078.32	0.418	7794.4	584.259
										Doushantuo	Memebr Ⅱ	2078.34	0.443	7801.64	584.266
										Doushantuo	Memebr Ⅱ	2078.36	0.424	7808.88	584.274
										Doushantuo	Memebr Ⅱ	2078.38	0.399	7816.11	584.281
										Doushantuo	Memebr Ⅱ	2078.4	0.355	7823.35	584.288
										Doushantuo	Memebr Ⅱ	2078.42	0.233	7830.59	584.295
										Doushantuo	Memebr Ⅱ	2078.44	0.269	7837.83	584.303
										Doushantuo	Memebr Ⅱ	2078.46	0.3162	7845.06	584.31
										Doushantuo	Memebr Ⅱ	2078.48	0.3238	7852.3	584.317
										Doushantuo	Memebr Ⅱ	2078.5	0.2838	7859.54	584.324
										Doushantuo	Memebr Ⅱ	2078.52	0.3085	7866.77	584.332
										Doushantuo	Memebr Ⅱ	2078.54	0.3338	7874.01	584.339
										Doushantuo	Memebr Ⅱ	2078.56	0.3169	7881.25	584.346
										Doushantuo	Memebr Ⅱ	2078.58	0.2838	7888.49	584.353
										Doushantuo	Memebr Ⅱ	2078.6	0.235	7895.72	584.361
										Doushantuo	Memebr Ⅱ	2078.62	0.164	7902.96	584.368
										Doushantuo	Memebr Ⅱ	2078.64	0.244	7910.2	584.375
										Doushantuo	Memebr Ⅱ	2078.66	0.329	7917.43	584.382
										Doushantuo	Memebr Ⅱ	2078.68	0.297	7924.67	584.389
										Doushantuo	Memebr Ⅱ	2078.7	0.232	7931.91	584.397
										Doushantuo	Memebr Ⅱ	2078.72	0.325	7939.15	584.404
										Doushantuo	Memebr Ⅱ	2078.74	0.314	7946.38	584.411
										Doushantuo	Memebr Ⅱ	2078.76	0.267	7953.62	584.418
										Doushantuo	Memebr Ⅱ	2078.78	0.346	7960.86	584.426
										Doushantuo	Memebr Ⅱ	2078.8	0.339	7968.09	584.433
										Doushantuo	Memebr Ⅱ	2078.82	0.28	7975.33	584.44
										Doushantuo	Memebr Ⅱ	2078.84	0.256	7982.57	584.447
										Doushantuo	Memebr Ⅱ	2078.86	0.281	7989.81	584.455
										Doushantuo	Memebr Ⅱ	2078.88	0.327	7997.04	584.462
										Doushantuo	Memebr Ⅱ	2078.9	0.407	8004.28	584.469
										Doushantuo	Memebr Ⅱ	2078.92	0.423	8011.52	584.476
										Doushantuo	Memebr Ⅱ	2078.94	0.402	8018.75	584.484
										Doushantuo	Memebr Ⅱ	2078.96	0.358	8025.99	584.491
										Doushantuo	Memebr Ⅱ	2078.98	0.241	8033.23	584.498
										Doushantuo	Memebr Ⅱ	2079	0.268	8040.47	584.505
										Doushantuo	Memebr Ⅱ	2079.02	0.347	8047.7	584.513
										Doushantuo	Memebr Ⅱ	2079.04	0.34	8054.94	584.52
										Doushantuo	Memebr Ⅱ	2079.06	0.323	8062.18	584.527
										Doushantuo	Memebr Ⅱ	2079.08	0.341	8069.41	584.534
										Doushantuo	Memebr Ⅱ	2079.1	0.304	8076.65	584.541
										Doushantuo	Memebr Ⅱ	2079.12	0.255	8083.89	584.549
										Doushantuo	Memebr Ⅱ	2079.14	0.3465	8091.13	584.556
										Doushantuo	Memebr Ⅱ	2079.16	0.375	8098.36	584.563
										Doushantuo	Memebr Ⅱ	2079.18	0.4	8105.6	584.57
										Doushantuo	Memebr Ⅱ	2079.2	0.428	8115.48	584.58
										Doushantuo	Memebr Ⅱ	2079.22	0.437	8125.37	584.59
										Doushantuo	Memebr Ⅱ	2079.24	0.278	8135.25	584.6
										Doushantuo	Memebr Ⅱ	2079.26	0.321	8145.14	584.61
										Doushantuo	Memebr Ⅱ	2079.28	0.354	8155.02	584.62
										Doushantuo	Memebr Ⅱ	2079.3	0.383	8164.91	584.63
										Doushantuo	Memebr Ⅱ	2079.32	0.407	8174.79	584.64
										Doushantuo	Memebr Ⅱ	2079.34	0.325	8184.68	584.649
										Doushantuo	Memebr Ⅱ	2079.36	0.169	8194.56	584.659
										Doushantuo	Memebr Ⅱ	2079.38	0.336	8204.45	584.669
										Doushantuo	Memebr Ⅱ	2079.4	0.422	8214.33	584.679
										Doushantuo	Memebr Ⅱ	2079.42	0.219	8224.22	584.689
										Doushantuo	Memebr Ⅱ	2079.44	0.21	8234.1	584.699
										Doushantuo	Memebr Ⅱ	2079.46	0.224	8243.99	584.709
										Doushantuo	Memebr Ⅱ	2079.48	0.247	8253.87	584.719
										Doushantuo	Memebr Ⅱ	2079.5	0.256	8263.76	584.729
										Doushantuo	Memebr Ⅱ	2079.52	0.249	8273.64	584.738
										Doushantuo	Memebr Ⅱ	2079.54	0.264	8283.53	584.748
										Doushantuo	Memebr Ⅱ	2079.56	0.266	8293.41	584.758
										Doushantuo	Memebr Ⅱ	2079.58	0.279	8303.3	584.768
										Doushantuo	Memebr Ⅱ	2079.6	0.273	8313.18	584.778
										Doushantuo	Memebr Ⅱ	2079.62	0.258	8323.07	584.788
										Doushantuo	Memebr Ⅱ	2079.64	0.267	8332.95	584.798
										Doushantuo	Memebr Ⅱ	2079.66	0.298	8342.84	584.808
										Doushantuo	Memebr Ⅱ	2079.68	0.291	8352.72	584.818
										Doushantuo	Memebr Ⅱ	2079.7	0.197	8362.61	584.827
										Doushantuo	Memebr Ⅱ	2079.72	0.181	8372.49	584.837
										Doushantuo	Memebr Ⅱ	2079.74	0.195	8382.38	584.847
										Doushantuo	Memebr Ⅱ	2079.76	0.22	8392.26	584.857
										Doushantuo	Memebr Ⅱ	2079.78	0.262	8402.15	584.867
										Doushantuo	Memebr Ⅱ	2079.8	0.3069	8412.03	584.877
										Doushantuo	Memebr Ⅱ	2079.82	0.3069	8421.92	584.887
										Doushantuo	Memebr Ⅱ	2079.84	0.3047	8431.8	584.897
										Doushantuo	Memebr Ⅱ	2079.86	0.3047	8441.69	584.907
										Doushantuo	Memebr Ⅱ	2079.88	0.3168	8451.57	584.916
										Doushantuo	Memebr Ⅱ	2079.9	0.3245	8461.46	584.926
										Doushantuo	Memebr Ⅱ	2079.92	0.3278	8471.34	584.936
										Doushantuo	Memebr Ⅱ	2079.94	0.3278	8481.23	584.946
										Doushantuo	Memebr Ⅱ	2079.96	0.3212	8491.11	584.956
[truncated: 3,772 more rows]

## Sheet: EYC2
	Formation	Member	Depth (m) of the 405-kyr eccentricity maxima	Floating astronomical time (age model; kyr)	405-kyr eccentricity cycles	Sedimentation rate on a 405-kyr scale (cm/kyr)	Mean sedimentation rate (cm/kyr)		Major events	Formation	Member	Depth (m)	MS (10-3SI)	Floating astronomical time scale (kyr)	Absolute astronomical time sacle (Ma)	Note
	Doushantuo	Member Ⅱ	3123.81	405.28	E22	0.36	0.341149			Doushantuo	Member Ⅱ	3123.35	0.387	273.992	626.608
	Doushantuo	Member Ⅱ	3125.23	810.56	E21	0.350617				Doushantuo	Member Ⅱ	3123.37	0.3646	279.7	626.614
	Doushantuo	Member Ⅱ	3126.61	1215.84	E20	0.340741				Doushantuo	Member Ⅱ	3123.39	0.3498	285.408	626.62
	Doushantuo	Member Ⅱ	3128.07	1621.12	E19	0.360494				Doushantuo	Member Ⅱ	3123.41	0.2556	291.117	626.625
	Doushantuo	Member Ⅱ	3129.51	2026.4	E18	0.355556				Doushantuo	Member Ⅱ	3123.43	0.273	296.825	626.631
	Doushantuo	Member Ⅱ	3130.77	2431.68	E17	0.311111				Doushantuo	Member Ⅱ	3123.45	0.2321	302.533	626.637
	Doushantuo	Member Ⅱ	3132.23	2836.96	E16	0.360494				Doushantuo	Member Ⅱ	3123.47	0.2256	308.241	626.642
	Doushantuo	Member Ⅱ	3133.63	3242.24	E15	0.345679				Doushantuo	Member Ⅱ	3123.49	0.3346	313.949	626.648
	Doushantuo	Member Ⅱ	3135.69	3647.52	E14	0.508642				Doushantuo	Member Ⅱ	3123.51	0.3692	319.657	626.654
	Doushantuo	Member Ⅱ	3137.19	4052.8	E13	0.37037				Doushantuo	Member Ⅱ	3123.53	0.2287	325.366	626.66
	Doushantuo	Member Ⅱ	3138.19	4458.08	E12	0.246914				Doushantuo	Member Ⅱ	3123.55	0.2921	331.074	626.665
	Doushantuo	Member Ⅱ	3139.37	4863.36	E11	0.291358				Doushantuo	Member Ⅱ	3123.57	0.251	336.782	626.671
	Doushantuo	Member Ⅱ	3140.99	5268.64	E10	0.4				Doushantuo	Member Ⅱ	3123.59	0.3688	342.49	626.677
	Doushantuo	Member Ⅱ	3142.75	5673.92	E9	0.434568				Doushantuo	Member Ⅱ	3123.61	0.3955	348.198	626.682
	Doushantuo	Member Ⅱ	3143.95	6079.2	E8	0.296296				Doushantuo	Member Ⅱ	3123.63	0.3493	353.906	626.688
	Doushantuo	Member Ⅱ	3145.27	6484.48	E7	0.325926				Doushantuo	Member Ⅱ	3123.65	0.3602	359.615	626.694
	Doushantuo	Member Ⅱ	3146.71	6889.76	E6	0.355556				Doushantuo	Member Ⅱ	3123.67	0.4148	365.323	626.699
	Doushantuo	Member Ⅱ	3148.05	7295.04	E5	0.330864				Doushantuo	Member Ⅱ	3123.69	0.3585	371.031	626.705
	Doushantuo	Member Ⅱ	3149.29	7700.32	E4	0.306173				Doushantuo	Member Ⅱ	3123.71	0.3537	376.739	626.711
	Doushantuo	Member Ⅱ	3150.39	8105.6	E3	0.271605				Doushantuo	Member Ⅱ	3123.73	0.3526	382.447	626.717
	Doushantuo	Member Ⅰ	3151.71	8510.88	E2	0.325926				Doushantuo	Member Ⅱ	3123.75	0.4073	388.155	626.722
	Doushantuo	Member Ⅰ	3152.89	8916.16	E1	0.291358				Doushantuo	Member Ⅱ	3123.77	0.4114	393.864	626.728
	Doushantuo	Member Ⅰ	3154.13	9321.44	E0	0.306173				Doushantuo	Member Ⅱ	3123.79	0.2834	399.572	626.734
										Doushantuo	Member Ⅱ	3123.81	0.3767	405.28	626.739
										Doushantuo	Member Ⅱ	3123.83	0.4353	410.988	626.745
										Doushantuo	Member Ⅱ	3123.85	0.4094	416.696	626.751
										Doushantuo	Member Ⅱ	3123.87	0.3436	422.405	626.757
										Doushantuo	Member Ⅱ	3123.89	0.3069	428.113	626.762
										Doushantuo	Member Ⅱ	3123.91	0.2376	433.821	626.768
										Doushantuo	Member Ⅱ	3123.93	0.2192	439.529	626.774
										Doushantuo	Member Ⅱ	3123.95	0.2352	445.237	626.779
										Doushantuo	Member Ⅱ	3123.97	0.2542	450.945	626.785
										Doushantuo	Member Ⅱ	3123.99	0.3213	456.654	626.791
										Doushantuo	Member Ⅱ	3124.01	0.3544	462.362	626.797
										Doushantuo	Member Ⅱ	3124.03	0.2681	468.07	626.802
										Doushantuo	Member Ⅱ	3124.05	0.242	473.778	626.808
										Doushantuo	Member Ⅱ	3124.07	0.2692	479.486	626.814
										Doushantuo	Member Ⅱ	3124.09	0.266	485.194	626.819
										Doushantuo	Member Ⅱ	3124.11	0.2797	490.903	626.825
										Doushantuo	Member Ⅱ	3124.13	0.2521	496.611	626.831
										Doushantuo	Member Ⅱ	3124.15	0.2677	502.319	626.836
										Doushantuo	Member Ⅱ	3124.17	0.2634	508.027	626.842
										Doushantuo	Member Ⅱ	3124.19	0.2765	513.735	626.848
										Doushantuo	Member Ⅱ	3124.21	0.2465	519.443	626.854
										Doushantuo	Member Ⅱ	3124.23	0.3685	525.152	626.859
										Doushantuo	Member Ⅱ	3124.25	0.222	530.86	626.865
										Doushantuo	Member Ⅱ	3124.27	0.1808	536.568	626.871
										Doushantuo	Member Ⅱ	3124.29	0.1855	542.276	626.876
										Doushantuo	Member Ⅱ	3124.31	0.1651	547.984	626.882
										Doushantuo	Member Ⅱ	3124.33	0.1094	553.692	626.888
										Doushantuo	Member Ⅱ	3124.35	0.234	559.401	626.894
										Doushantuo	Member Ⅱ	3124.37	0.1823	565.109	626.899
										Doushantuo	Member Ⅱ	3124.39	0.1555	570.817	626.905
										Doushantuo	Member Ⅱ	3124.41	0.1496	576.525	626.911
										Doushantuo	Member Ⅱ	3124.43	0.194	582.233	626.916
										Doushantuo	Member Ⅱ	3124.45	0.1963	587.941	626.922
										Doushantuo	Member Ⅱ	3124.47	0.1667	593.65	626.928
										Doushantuo	Member Ⅱ	3124.49	0.2318	599.358	626.934
										Doushantuo	Member Ⅱ	3124.51	0.1387	605.066	626.939
										Doushantuo	Member Ⅱ	3124.53	0.1525	610.774	626.945
										Doushantuo	Member Ⅱ	3124.55	0.1415	616.482	626.951
										Doushantuo	Member Ⅱ	3124.57	0.1329	622.19	626.956
										Doushantuo	Member Ⅱ	3124.59	0.1745	627.899	626.962
										Doushantuo	Member Ⅱ	3124.61	0.1513	633.607	626.968
										Doushantuo	Member Ⅱ	3124.63	0.1394	639.315	626.973
										Doushantuo	Member Ⅱ	3124.65	0.1336	645.023	626.979
										Doushantuo	Member Ⅱ	3124.67	0.1377	650.731	626.985
										Doushantuo	Member Ⅱ	3124.69	0.1607	656.439	626.991
										Doushantuo	Member Ⅱ	3124.71	0.1485	662.148	626.996
										Doushantuo	Member Ⅱ	3124.73	0.1493	667.856	627.002
										Doushantuo	Member Ⅱ	3124.75	0.1134	673.564	627.008
										Doushantuo	Member Ⅱ	3124.77	0.1195	679.272	627.013
										Doushantuo	Member Ⅱ	3124.79	0.1351	684.98	627.019
										Doushantuo	Member Ⅱ	3124.81	0.1355	690.688	627.025
										Doushantuo	Member Ⅱ	3124.83	0.1271	696.397	627.031
										Doushantuo	Member Ⅱ	3124.85	0.1203	702.105	627.036
										Doushantuo	Member Ⅱ	3124.87	0.1143	707.813	627.042
										Doushantuo	Member Ⅱ	3124.89	0.1297	713.521	627.048
										Doushantuo	Member Ⅱ	3124.91	0.1057	719.229	627.053
										Doushantuo	Member Ⅱ	3124.93	0.1235	724.937	627.059
										Doushantuo	Member Ⅱ	3124.95	0.1363	730.646	627.065
										Doushantuo	Member Ⅱ	3124.97	0.1322	736.354	627.071
										Doushantuo	Member Ⅱ	3124.99	0.1195	742.062	627.076
										Doushantuo	Member Ⅱ	3125.01	0.1136	747.77	627.082
										Doushantuo	Member Ⅱ	3125.03	0.1296	753.478	627.088
										Doushantuo	Member Ⅱ	3125.05	0.1212	759.186	627.093
										Doushantuo	Member Ⅱ	3125.07	0.1228	764.895	627.099
										Doushantuo	Member Ⅱ	3125.09	0.1145	770.603	627.105
										Doushantuo	Member Ⅱ	3125.11	0.0916	776.311	627.11
										Doushantuo	Member Ⅱ	3125.13	0.1332	782.019	627.116
										Doushantuo	Member Ⅱ	3125.15	0.1884	787.727	627.122
										Doushantuo	Member Ⅱ	3125.17	0.156	793.435	627.128
										Doushantuo	Member Ⅱ	3125.19	0.13932	799.144	627.133
										Doushantuo	Member Ⅱ	3125.21	0.17676	804.852	627.139
										Doushantuo	Member Ⅱ	3125.23	0.16656	810.56	627.145
										Doushantuo	Member Ⅱ	3125.25	0.15288	816.434	627.151
										Doushantuo	Member Ⅱ	3125.27	0.16908	822.307	627.156
										Doushantuo	Member Ⅱ	3125.29	0.17064	828.181	627.162
										Doushantuo	Member Ⅱ	3125.31	0.14376	834.054	627.168
										Doushantuo	Member Ⅱ	3125.33	0.13836	839.928	627.174
										Doushantuo	Member Ⅱ	3125.35	0.15528	845.802	627.18
										Doushantuo	Member Ⅱ	3125.37	0.1226	851.675	627.186
										Doushantuo	Member Ⅱ	3125.39	0.0944	857.549	627.192
										Doushantuo	Member Ⅱ	3125.41	0.0932	863.423	627.198
										Doushantuo	Member Ⅱ	3125.43	0.109	869.296	627.203
										Doushantuo	Member Ⅱ	3125.45	0.0931	875.17	627.209
										Doushantuo	Member Ⅱ	3125.47	0.0779	881.043	627.215
										Doushantuo	Member Ⅱ	3125.49	0.0989	886.917	627.221
										Doushantuo	Member Ⅱ	3125.51	0.1009	892.791	627.227
										Doushantuo	Member Ⅱ	3125.53	0.0872	898.664	627.233
										Doushantuo	Member Ⅱ	3125.55	0.0929	904.538	627.239
										Doushantuo	Member Ⅱ	3125.57	0.087	910.412	627.245
										Doushantuo	Member Ⅱ	3125.59	0.0927	916.285	627.25
										Doushantuo	Member Ⅱ	3125.61	0.0736	922.159	627.256
										Doushantuo	Member Ⅱ	3125.63	0.075	928.032	627.262
										Doushantuo	Member Ⅱ	3125.65	0.0742	933.906	627.268
										Doushantuo	Member Ⅱ	3125.67	0.0815	939.78	627.274
										Doushantuo	Member Ⅱ	3125.69	0.0927	945.653	627.28
										Doushantuo	Member Ⅱ	3125.71	0.0841	951.527	627.286
										Doushantuo	Member Ⅱ	3125.73	0.1001	957.401	627.292
										Doushantuo	Member Ⅱ	3125.75	0.0779	963.274	627.297
										Doushantuo	Member Ⅱ	3125.77	0.0651	969.148	627.303
										Doushantuo	Member Ⅱ	3125.79	0.0677	975.021	627.309
										Doushantuo	Member Ⅱ	3125.81	0.0764	980.895	627.315
										Doushantuo	Member Ⅱ	3125.83	0.0733	986.769	627.321
										Doushantuo	Member Ⅱ	3125.85	0.0718	992.642	627.327
										Doushantuo	Member Ⅱ	3125.87	0.0784	998.516	627.333
										Doushantuo	Member Ⅱ	3125.89	0.0883	1004.39	627.339
										Doushantuo	Member Ⅱ	3125.91	0.0918	1010.26	627.344
										Doushantuo	Member Ⅱ	3125.93	0.1008	1016.14	627.35
										Doushantuo	Member Ⅱ	3125.95	0.0875	1022.01	627.356
										Doushantuo	Member Ⅱ	3125.97	0.0728	1027.88	627.362
										Doushantuo	Member Ⅱ	3125.99	0.0765	1033.76	627.368
										Doushantuo	Member Ⅱ	3126.01	0.0837	1039.63	627.374
										Doushantuo	Member Ⅱ	3126.03	0.0976	1045.5	627.38
										Doushantuo	Member Ⅱ	3126.05	0.0906	1051.38	627.386
										Doushantuo	Member Ⅱ	3126.07	0.0804	1057.25	627.391
										Doushantuo	Member Ⅱ	3126.09	0.0922	1063.13	627.397
										Doushantuo	Member Ⅱ	3126.11	0.0848	1069	627.403
										Doushantuo	Member Ⅱ	3126.13	0.0992	1074.87	627.409
										Doushantuo	Member Ⅱ	3126.15	0.093	1080.75	627.415
										Doushantuo	Member Ⅱ	3126.17	0.0925	1086.62	627.421
										Doushantuo	Member Ⅱ	3126.19	0.0641	1092.49	627.427
										Doushantuo	Member Ⅱ	3126.21	0.0828	1098.37	627.433
										Doushantuo	Member Ⅱ	3126.23	0.13272	1104.24	627.438
										Doushantuo	Member Ⅱ	3126.25	0.12264	1110.11	627.444
										Doushantuo	Member Ⅱ	3126.27	0.11316	1115.99	627.45
										Doushantuo	Member Ⅱ	3126.29	0.13224	1121.86	627.456
										Doushantuo	Member Ⅱ	3126.31	0.13404	1127.74	627.462
										Doushantuo	Member Ⅱ	3126.33	0.12288	1133.61	627.468
										Doushantuo	Member Ⅱ	3126.35	0.13968	1139.48	627.474
										Doushantuo	Member Ⅱ	3126.37	0.09096	1145.36	627.48
										Doushantuo	Member Ⅱ	3126.39	0.09756	1151.23	627.485
										Doushantuo	Member Ⅱ	3126.41	0.09372	1157.1	627.491
										Doushantuo	Member Ⅱ	3126.43	0.1278	1162.98	627.497
										Doushantuo	Member Ⅱ	3126.45	0.1122	1168.85	627.503
										Doushantuo	Member Ⅱ	3126.47	0.13164	1174.72	627.509
										Doushantuo	Member Ⅱ	3126.49	0.11508	1180.6	627.515
										Doushantuo	Member Ⅱ	3126.51	0.10992	1186.47	627.521
										Doushantuo	Member Ⅱ	3126.53	0.108	1192.35	627.527
										Doushantuo	Member Ⅱ	3126.55	0.0972	1198.22	627.532
										Doushantuo	Member Ⅱ	3126.57	0.08424	1204.09	627.538
										Doushantuo	Member Ⅱ	3126.59	0.11184	1209.97	627.544
										Doushantuo	Member Ⅱ	3126.61	0.11136	1215.84	627.55
										Doushantuo	Member Ⅱ	3126.63	0.10524	1221.39	627.556
										Doushantuo	Member Ⅱ	3126.65	0.11052	1226.94	627.561
										Doushantuo	Member Ⅱ	3126.67	0.10536	1232.5	627.567
										Doushantuo	Member Ⅱ	3126.69	0.1116	1238.05	627.572
										Doushantuo	Member Ⅱ	3126.71	0.12576	1243.6	627.578
										Doushantuo	Member Ⅱ	3126.73	0.11508	1249.15	627.583
										Doushantuo	Member Ⅱ	3126.75	0.10212	1254.7	627.589
										Doushantuo	Member Ⅱ	3126.77	0.11304	1260.25	627.594
										Doushantuo	Member Ⅱ	3126.79	0.09204	1265.81	627.6
										Doushantuo	Member Ⅱ	3126.81	0.1068	1271.36	627.606
										Doushantuo	Member Ⅱ	3126.83	0.1152	1276.91	627.611
										Doushantuo	Member Ⅱ	3126.85	0.11052	1282.46	627.617
										Doushantuo	Member Ⅱ	3126.87	0.12624	1288.01	627.622
										Doushantuo	Member Ⅱ	3126.89	0.13368	1293.56	627.628
										Doushantuo	Member Ⅱ	3126.91	0.1302	1299.12	627.633
										Doushantuo	Member Ⅱ	3126.93	0.0981	1304.67	627.639
										Doushantuo	Member Ⅱ	3126.95	0.0928	1310.22	627.644
										Doushantuo	Member Ⅱ	3126.97	0.0793	1315.77	627.65
										Doushantuo	Member Ⅱ	3126.99	0.0828	1321.32	627.655
										Doushantuo	Member Ⅱ	3127.01	0.0833	1326.88	627.661
										Doushantuo	Member Ⅱ	3127.03	0.0883	1332.43	627.667
										Doushantuo	Member Ⅱ	3127.05	0.0843	1337.98	627.672
										Doushantuo	Member Ⅱ	3127.07	0.1086	1343.53	627.678
										Doushantuo	Member Ⅱ	3127.09	0.0993	1349.08	627.683
										Doushantuo	Member Ⅱ	3127.11	0.0748	1354.63	627.689
										Doushantuo	Member Ⅱ	3127.13	0.0739	1360.19	627.694
										Doushantuo	Member Ⅱ	3127.15	0.0783	1365.74	627.7
										Doushantuo	Member Ⅱ	3127.17	0.1137	1371.29	627.705
										Doushantuo	Member Ⅱ	3127.19	0.1188	1376.84	627.711
										Doushantuo	Member Ⅱ	3127.21	0.0819	1382.39	627.717
										Doushantuo	Member Ⅱ	3127.23	0.1018	1387.95	627.722
										Doushantuo	Member Ⅱ	3127.25	0.0927	1393.5	627.728
										Doushantuo	Member Ⅱ	3127.27	0.0894	1399.05	627.733
										Doushantuo	Member Ⅱ	3127.29	0.1099	1404.6	627.739
										Doushantuo	Member Ⅱ	3127.31	0.0732	1410.15	627.744
										Doushantuo	Member Ⅱ	3127.33	0.0396	1415.7	627.75
										Doushantuo	Member Ⅱ	3127.35	0.0817	1421.26	627.755
										Doushantuo	Member Ⅱ	3127.37	0.0663	1426.81	627.761
										Doushantuo	Member Ⅱ	3127.39	0.1065	1432.36	627.767
										Doushantuo	Member Ⅱ	3127.41	0.0647	1437.91	627.772
										Doushantuo	Member Ⅱ	3127.43	0.0894	1443.46	627.778
										Doushantuo	Member Ⅱ	3127.45	0.0808	1449.01	627.783
										Doushantuo	Member Ⅱ	3127.47	0.0804	1454.57	627.789
										Doushantuo	Member Ⅱ	3127.49	0.069	1460.12	627.794
										Doushantuo	Member Ⅱ	3127.51	0.0664	1465.67	627.8
										Doushantuo	Member Ⅱ	3127.53	0.067	1471.22	627.805
										Doushantuo	Member Ⅱ	3127.55	0.0733	1476.77	627.811
										Doushantuo	Member Ⅱ	3127.57	0.0985	1482.33	627.816
										Doushantuo	Member Ⅱ	3127.59	0.1113	1487.88	627.822
										Doushantuo	Member Ⅱ	3127.61	0.1007	1493.43	627.828
										Doushantuo	Member Ⅱ	3127.63	0.0843	1498.98	627.833
										Doushantuo	Member Ⅱ	3127.65	0.0703	1504.53	627.839
										Doushantuo	Member Ⅱ	3127.67	0.0606	1510.08	627.844
										Doushantuo	Member Ⅱ	3127.69	0.0588	1515.64	627.85
										Doushantuo	Member Ⅱ	3127.71	0.079	1521.19	627.855
										Doushantuo	Member Ⅱ	3127.73	0.1114	1526.74	627.861
										Doushantuo	Member Ⅱ	3127.75	0.0938	1532.29	627.866
										Doushantuo	Member Ⅱ	3127.77	0.067	1537.84	627.872
										Doushantuo	Member Ⅱ	3127.79	0.0935	1543.4	627.878
										Doushantuo	Member Ⅱ	3127.81	0.0949	1548.95	627.883
										Doushantuo	Member Ⅱ	3127.83	0.0876	1554.5	627.889
										Doushantuo	Member Ⅱ	3127.85	0.084	1560.05	627.894
										Doushantuo	Member Ⅱ	3127.87	0.084	1565.6	627.9
										Doushantuo	Member Ⅱ	3127.89	0.086	1571.15	627.905
										Doushantuo	Member Ⅱ	3127.91	0.0869	1576.71	627.911
										Doushantuo	Member Ⅱ	3127.93	0.0789	1582.26	627.916
										Doushantuo	Member Ⅱ	3127.95	0.0841	1587.81	627.922
										Doushantuo	Member Ⅱ	3127.97	0.0734	1593.36	627.928
										Doushantuo	Member Ⅱ	3127.99	0.0686	1598.91	627.933
										Doushantuo	Member Ⅱ	3128.01	0.2053	1604.46	627.939
										Doushantuo	Member Ⅱ	3128.03	0.2432	1610.02	627.944
										Doushantuo	Member Ⅱ	3128.05	0.1707	1615.57	627.95
										Doushantuo	Member Ⅱ	3128.07	0.1135	1621.12	627.955
										Doushantuo	Member Ⅱ	3128.09	0.0881	1626.75	627.961
										Doushantuo	Member Ⅱ	3128.11	0.0822	1632.38	627.967
										Doushantuo	Member Ⅱ	3128.13	0.1058	1638.01	627.972
										Doushantuo	Member Ⅱ	3128.15	0.102	1643.64	627.978
										Doushantuo	Member Ⅱ	3128.17	0.0782	1649.26	627.983
										Doushantuo	Member Ⅱ	3128.19	0.081	1654.89	627.989
										Doushantuo	Member Ⅱ	3128.21	0.0817	1660.52	627.995
										Doushantuo	Member Ⅱ	3128.23	0.1007	1666.15	628
										Doushantuo	Member Ⅱ	3128.25	0.17095	1671.78	628.006
										Doushantuo	Member Ⅱ	3128.27	0.1063	1677.41	628.012
										Doushantuo	Member Ⅱ	3128.29	0.0721	1683.04	628.017
										Doushantuo	Member Ⅱ	3128.31	0.0777	1688.67	628.023
										Doushantuo	Member Ⅱ	3128.33	0.0875	1694.3	628.028
										Doushantuo	Member Ⅱ	3128.35	0.098	1699.92	628.034
										Doushantuo	Member Ⅱ	3128.37	0.1089	1705.55	628.04
										Doushantuo	Member Ⅱ	3128.39	0.1392	1711.18	628.045
										Doushantuo	Member Ⅱ	3128.41	0.0998	1716.81	628.051
										Doushantuo	Member Ⅱ	3128.43	0.0736	1722.44	628.057
										Doushantuo	Member Ⅱ	3128.45	0.0774	1728.07	628.062
										Doushantuo	Member Ⅱ	3128.47	0.0875	1733.7	628.068
										Doushantuo	Member Ⅱ	3128.49	0.1163	1739.33	628.073
										Doushantuo	Member Ⅱ	3128.51	0.1267	1744.96	628.079
										Doushantuo	Member Ⅱ	3128.53	0.1003	1750.58	628.085
										Doushantuo	Member Ⅱ	3128.55	0.0924	1756.21	628.09
										Doushantuo	Member Ⅱ	3128.57	0.0923	1761.84	628.096
										Doushantuo	Member Ⅱ	3128.59	0.1028	1767.47	628.102
										Doushantuo	Member Ⅱ	3128.61	0.1227	1773.1	628.107
										Doushantuo	Member Ⅱ	3128.63	0.1331	1778.73	628.113
										Doushantuo	Member Ⅱ	3128.65	0.1506	1784.36	628.119
										Doushantuo	Member Ⅱ	3128.67	0.12	1789.99	628.124
										Doushantuo	Member Ⅱ	3128.69	0.1592	1795.62	628.13
										Doushantuo	Member Ⅱ	3128.71	0.1813	1801.24	628.135
										Doushantuo	Member Ⅱ	3128.73	0.1674	1806.87	628.141
										Doushantuo	Member Ⅱ	3128.75	0.1414	1812.5	628.147
										Doushantuo	Member Ⅱ	3128.77	0.1478	1818.13	628.152
										Doushantuo	Member Ⅱ	3128.79	0.1188	1823.76	628.158
										Doushantuo	Member Ⅱ	3128.81	0.1517	1829.39	628.164
										Doushantuo	Member Ⅱ	3128.83	0.1763	1835.02	628.169
										Doushantuo	Member Ⅱ	3128.85	0.1731	1840.65	628.175
										Doushantuo	Member Ⅱ	3128.87	0.1196	1846.28	628.18
										Doushantuo	Member Ⅱ	3128.89	0.1601	1851.9	628.186
										Doushantuo	Member Ⅱ	3128.91	0.156	1857.53	628.192
										Doushantuo	Member Ⅱ	3128.93	0.1611	1863.16	628.197
										Doushantuo	Member Ⅱ	3128.95	0.1564	1868.79	628.203
										Doushantuo	Member Ⅱ	3128.97	0.2253	1874.42	628.209
										Doushantuo	Member Ⅱ	3128.99	0.1924	1880.05	628.214
										Doushantuo	Member Ⅱ	3129.01	0.1539	1885.68	628.22
										Doushantuo	Member Ⅱ	3129.03	0.1658	1891.31	628.225
										Doushantuo	Member Ⅱ	3129.05	0.1651	1896.94	628.231
										Doushantuo	Member Ⅱ	3129.07	0.1566	1902.56	628.237
										Doushantuo	Member Ⅱ	3129.09	0.1533	1908.19	628.242
										Doushantuo	Member Ⅱ	3129.11	0.2416	1913.82	628.248
										Doushantuo	Member Ⅱ	3129.13	0.3023	1919.45	628.254
										Doushantuo	Member Ⅱ	3129.15	0.2737	1925.08	628.259
										Doushantuo	Member Ⅱ	3129.17	0.3252	1930.71	628.265
										Doushantuo	Member Ⅱ	3129.19	0.1409	1936.34	628.271
										Doushantuo	Member Ⅱ	3129.21	0.2449	1941.97	628.276
										Doushantuo	Member Ⅱ	3129.23	0.2225	1947.6	628.282
										Doushantuo	Member Ⅱ	3129.25	0.2006	1953.22	628.287
										Doushantuo	Member Ⅱ	3129.27	0.1056	1958.85	628.293
										Doushantuo	Member Ⅱ	3129.29	0.1412	1964.48	628.299
										Doushantuo	Member Ⅱ	3129.31	0.1716	1970.11	628.304
										Doushantuo	Member Ⅱ	3129.33	0.2248	1975.74	628.31
										Doushantuo	Member Ⅱ	3129.35	0.2081	1981.37	628.316
										Doushantuo	Member Ⅱ	3129.37	0.2137	1987	628.321
										Doushantuo	Member Ⅱ	3129.39	0.2088	1992.63	628.327
										Doushantuo	Member Ⅱ	3129.41	0.4226	1998.26	628.332
										Doushantuo	Member Ⅱ	3129.43	0.3476	2003.88	628.338
										Doushantuo	Member Ⅱ	3129.45	0.2371	2009.51	628.344
										Doushantuo	Member Ⅱ	3129.47	0.26	2015.14	628.349
										Doushantuo	Member Ⅱ	3129.49	0.337	2020.77	628.355
										Doushantuo	Member Ⅱ	3129.51	0.4504	2026.4	628.361
										Doushantuo	Member Ⅱ	3129.53	0.337	2032.83	628.367
										Doushantuo	Member Ⅱ	3129.55	0.4117	2039.27	628.373
										Doushantuo	Member Ⅱ	3129.57	0.397	2045.7	628.38
										Doushantuo	Member Ⅱ	3129.59	0.3235	2052.13	628.386
										Doushantuo	Member Ⅱ	3129.61	0.3491	2058.57	628.393
										Doushantuo	Member Ⅱ	3129.63	0.5185	2065	628.399
										Doushantuo	Member Ⅱ	3129.65	0.2505	2071.43	628.406
										Doushantuo	Member Ⅱ	3129.67	0.4678	2077.86	628.412
										Doushantuo	Member Ⅱ	3129.69	0.3625	2084.3	628.418
										Doushantuo	Member Ⅱ	3129.71	0.411	2090.73	628.425
										Doushantuo	Member Ⅱ	3129.73	0.4271	2097.16	628.431
										Doushantuo	Member Ⅱ	3129.75	0.5934	2103.6	628.438
										Doushantuo	Member Ⅱ	3129.77	0.6952	2110.03	628.444
										Doushantuo	Member Ⅱ	3129.79	0.3391	2116.46	628.451
										Doushantuo	Member Ⅱ	3129.81	0.3206	2122.9	628.457
										Doushantuo	Member Ⅱ	3129.83	0.2965	2129.33	628.463
										Doushantuo	Member Ⅱ	3129.85	0.3251	2135.76	628.47
										Doushantuo	Member Ⅱ	3129.87	0.3153	2142.19	628.476
										Doushantuo	Member Ⅱ	3129.89	0.3759	2148.63	628.483
										Doushantuo	Member Ⅱ	3129.91	0.2362	2155.06	628.489
										Doushantuo	Member Ⅱ	3129.93	0.4024	2161.49	628.496
										Doushantuo	Member Ⅱ	3129.95	0.2867	2167.93	628.502
										Doushantuo	Member Ⅱ	3129.97	0.1989	2174.36	628.509
										Doushantuo	Member Ⅱ	3129.99	0.2202	2180.79	628.515
										Doushantuo	Member Ⅱ	3130.01	0.2427	2187.23	628.521
										Doushantuo	Member Ⅱ	3130.03	0.3232	2193.66	628.528
										Doushantuo	Member Ⅱ	3130.05	0.4513	2200.09	628.534
										Doushantuo	Member Ⅱ	3130.07	0.5308	2206.52	628.541
										Doushantuo	Member Ⅱ	3130.09	0.3461	2212.96	628.547
										Doushantuo	Member Ⅱ	3130.11	0.3275	2219.39	628.554
										Doushantuo	Member Ⅱ	3130.13	0.3366	2225.82	628.56
										Doushantuo	Member Ⅱ	3130.15	0.2707	2232.26	628.566
										Doushantuo	Member Ⅱ	3130.17	0.2807	2238.69	628.573
										Doushantuo	Member Ⅱ	3130.19	0.33	2245.12	628.579
										Doushantuo	Member Ⅱ	3130.21	0.2965	2251.56	628.586
										Doushantuo	Member Ⅱ	3130.23	0.381	2257.99	628.592
										Doushantuo	Member Ⅱ	3130.25	0.4176	2264.42	628.599
										Doushantuo	Member Ⅱ	3130.27	0.2579	2270.85	628.605
										Doushantuo	Member Ⅱ	3130.29	0.3206	2277.29	628.611
										Doushantuo	Member Ⅱ	3130.31	0.331	2283.72	628.618
										Doushantuo	Member Ⅱ	3130.33	0.5174	2290.15	628.624
										Doushantuo	Member Ⅱ	3130.35	0.3244	2296.59	628.631
										Doushantuo	Member Ⅱ	3130.37	0.396	2303.02	628.637
										Doushantuo	Member Ⅱ	3130.39	0.4701	2309.45	628.644
										Doushantuo	Member Ⅱ	3130.41	0.3135	2315.89	628.65
										Doushantuo	Member Ⅱ	3130.43	0.3674	2322.32	628.656
										Doushantuo	Member Ⅱ	3130.45	0.4504	2328.75	628.663
										Doushantuo	Member Ⅱ	3130.47	0.5829	2335.18	628.669
										Doushantuo	Member Ⅱ	3130.49	0.3922	2341.62	628.676
										Doushantuo	Member Ⅱ	3130.51	0.5865	2348.05	628.682
										Doushantuo	Member Ⅱ	3130.53	0.4559	2354.48	628.689
										Doushantuo	Member Ⅱ	3130.55	0.35	2360.92	628.695
										Doushantuo	Member Ⅱ	3130.57	0.5945	2367.35	628.702
										Doushantuo	Member Ⅱ	3130.59	0.4294	2373.78	628.708
										Doushantuo	Member Ⅱ	3130.61	0.4022	2380.22	628.714
										Doushantuo	Member Ⅱ	3130.63	0.6026	2386.65	628.721
										Doushantuo	Member Ⅱ	3130.65	0.4172	2393.08	628.727
										Doushantuo	Member Ⅱ	3130.67	0.3253	2399.51	628.734
										Doushantuo	Member Ⅱ	3130.69	0.5285	2405.95	628.74
										Doushantuo	Member Ⅱ	3130.71	0.5601	2412.38	628.747
										Doushantuo	Member Ⅱ	3130.73	0.1901	2418.81	628.753
										Doushantuo	Member Ⅱ	3130.75	0.5466	2425.25	628.759
										Doushantuo	Member Ⅱ	3130.77	0.5053	2431.68	628.766
										Doushantuo	Member Ⅱ	3130.79	0.5131	2437.23	628.771
										Doushantuo	Member Ⅱ	3130.81	0.5336	2442.78	628.777
										Doushantuo	Member Ⅱ	3130.83	0.519	2448.34	628.783
										Doushantuo	Member Ⅱ	3130.85	0.4886	2453.89	628.788
										Doushantuo	Member Ⅱ	3130.87	0.4595	2459.44	628.794
										Doushantuo	Member Ⅱ	3130.89	0.4763	2464.99	628.799
										Doushantuo	Member Ⅱ	3130.91	0.348	2470.54	628.805
										Doushantuo	Member Ⅱ	3130.93	0.3278	2476.09	628.81
										Doushantuo	Member Ⅱ	3130.95	0.3899	2481.65	628.816
										Doushantuo	Member Ⅱ	3130.97	0.437	2487.2	628.821
										Doushantuo	Member Ⅱ	3130.99	0.6238	2492.75	628.827
										Doushantuo	Member Ⅱ	3131.01	0.4509	2498.3	628.832
										Doushantuo	Member Ⅱ	3131.03	0.2112	2503.85	628.838
										Doushantuo	Member Ⅱ	3131.05	0.2778	2509.4	628.844
										Doushantuo	Member Ⅱ	3131.07	0.4457	2514.96	628.849
										Doushantuo	Member Ⅱ	3131.09	0.4387	2520.51	628.855
										Doushantuo	Member Ⅱ	3131.11	0.3614	2526.06	628.86
										Doushantuo	Member Ⅱ	3131.13	0.3021	2531.61	628.866
										Doushantuo	Member Ⅱ	3131.15	0.4291	2537.16	628.871
										Doushantuo	Member Ⅱ	3131.17	0.4395	2542.72	628.877
										Doushantuo	Member Ⅱ	3131.19	0.3279	2548.27	628.882
										Doushantuo	Member Ⅱ	3131.21	0.1583	2553.82	628.888
										Doushantuo	Member Ⅱ	3131.23	0.2532	2559.37	628.894
										Doushantuo	Member Ⅱ	3131.25	0.2824	2564.92	628.899
										Doushantuo	Member Ⅱ	3131.27	0.1687	2570.47	628.905
										Doushantuo	Member Ⅱ	3131.29	0.1472	2576.03	628.91
										Doushantuo	Member Ⅱ	3131.31	0.238	2581.58	628.916
										Doushantuo	Member Ⅱ	3131.33	0.2874	2587.13	628.921
										Doushantuo	Member Ⅱ	3131.35	0.3478	2592.68	628.927
										Doushantuo	Member Ⅱ	3131.37	0.2062	2598.23	628.932
										Doushantuo	Member Ⅱ	3131.39	0.1026	2603.79	628.938
										Doushantuo	Member Ⅱ	3131.41	0.1311	2609.34	628.944
										Doushantuo	Member Ⅱ	3131.43	0.1697	2614.89	628.949
										Doushantuo	Member Ⅱ	3131.45	0.2934	2620.44	628.955
										Doushantuo	Member Ⅱ	3131.47	0.316	2625.99	628.96
										Doushantuo	Member Ⅱ	3131.49	0.2963	2631.54	628.966
										Doushantuo	Member Ⅱ	3131.51	0.3461	2637.1	628.971
										Doushantuo	Member Ⅱ	3131.53	0.351	2642.65	628.977
										Doushantuo	Member Ⅱ	3131.55	0.4809	2648.2	628.982
										Doushantuo	Member Ⅱ	3131.57	0.2237	2653.75	628.988
										Doushantuo	Member Ⅱ	3131.59	0.2616	2659.3	628.993
										Doushantuo	Member Ⅱ	3131.61	0.2756	2664.85	628.999
										Doushantuo	Member Ⅱ	3131.63	0.2684	2670.41	629.005
										Doushantuo	Member Ⅱ	3131.65	0.2386	2675.96	629.01
										Doushantuo	Member Ⅱ	3131.67	0.3034	2681.51	629.016
										Doushantuo	Member Ⅱ	3131.69	0.4207	2687.06	629.021
										Doushantuo	Member Ⅱ	3131.71	0.2967	2692.61	629.027
										Doushantuo	Member Ⅱ	3131.73	0.2815	2698.17	629.032
										Doushantuo	Member Ⅱ	3131.75	0.3115	2703.72	629.038
										Doushantuo	Member Ⅱ	3131.77	0.3059	2709.27	629.043
										Doushantuo	Member Ⅱ	3131.79	0.2673	2714.82	629.049
										Doushantuo	Member Ⅱ	3131.81	0.3517	2720.37	629.055
										Doushantuo	Member Ⅱ	3131.83	0.3054	2725.92	629.06
										Doushantuo	Member Ⅱ	3131.85	0.1866	2731.48	629.066
										Doushantuo	Member Ⅱ	3131.87	0.2157	2737.03	629.071
										Doushantuo	Member Ⅱ	3131.89	0.2468	2742.58	629.077
										Doushantuo	Member Ⅱ	3131.91	0.3118	2748.13	629.082
										Doushantuo	Member Ⅱ	3131.93	0.3984	2753.68	629.088
										Doushantuo	Member Ⅱ	3131.95	0.2946	2759.24	629.093
										Doushantuo	Member Ⅱ	3131.97	0.2509	2764.79	629.099
										Doushantuo	Member Ⅱ	3131.99	0.2481	2770.34	629.105
										Doushantuo	Member Ⅱ	3132.01	0.3995	2775.89	629.11
										Doushantuo	Member Ⅱ	3132.03	0.5194	2781.44	629.116
										Doushantuo	Member Ⅱ	3132.05	0.3134	2786.99	629.121
										Doushantuo	Member Ⅱ	3132.07	0.3624	2792.55	629.127
										Doushantuo	Member Ⅱ	3132.09	0.7849	2798.1	629.132
										Doushantuo	Member Ⅱ	3132.11	0.6959	2803.65	629.138
										Doushantuo	Member Ⅱ	3132.13	0.5991	2809.2	629.143
										Doushantuo	Member Ⅱ	3132.15	0.6201	2814.75	629.149
										Doushantuo	Member Ⅱ	3132.17	0.568	2820.3	629.154
										Doushantuo	Member Ⅱ	3132.19	0.6262	2825.86	629.16
										Doushantuo	Member Ⅱ	3132.21	0.5124	2831.41	629.166
										Doushantuo	Member Ⅱ	3132.23	0.5254	2836.96	629.171
										Doushantuo	Member Ⅱ	3132.25	0.4026	2842.75	629.177
										Doushantuo	Member Ⅱ	3132.27	0.5623	2848.54	629.183
										Doushantuo	Member Ⅱ	3132.29	0.6098	2854.33	629.188
										Doushantuo	Member Ⅱ	3132.31	0.6327	2860.12	629.194
										Doushantuo	Member Ⅱ	3132.33	0.339	2865.91	629.2
										Doushantuo	Member Ⅱ	3132.35	0.538	2871.7	629.206
										Doushantuo	Member Ⅱ	3132.37	0.2866	2877.49	629.212
										Doushantuo	Member Ⅱ	3132.39	0.4935	2883.28	629.217
										Doushantuo	Member Ⅱ	3132.41	0.4858	2889.07	629.223
										Doushantuo	Member Ⅱ	3132.43	0.382	2894.86	629.229
										Doushantuo	Member Ⅱ	3132.45	0.5638	2900.65	629.235
										Doushantuo	Member Ⅱ	3132.47	0.3844	2906.44	629.241
										Doushantuo	Member Ⅱ	3132.49	0.3652	2912.23	629.246
										Doushantuo	Member Ⅱ	3132.51	0.5556	2918.02	629.252
										Doushantuo	Member Ⅱ	3132.53	0.2699	2923.81	629.258
										Doushantuo	Member Ⅱ	3132.55	0.5674	2929.6	629.264
										Doushantuo	Member Ⅱ	3132.57	0.3789	2935.39	629.27
										Doushantuo	Member Ⅱ	3132.59	0.3929	2941.17	629.275
										Doushantuo	Member Ⅱ	3132.61	0.545	2946.96	629.281
										Doushantuo	Member Ⅱ	3132.63	0.2679	2952.75	629.287
										Doushantuo	Member Ⅱ	3132.65	0.5035	2958.54	629.293
										Doushantuo	Member Ⅱ	3132.67	0.5074	2964.33	629.299
										Doushantuo	Member Ⅱ	3132.69	0.4641	2970.12	629.304
										Doushantuo	Member Ⅱ	3132.71	0.3811	2975.91	629.31
										Doushantuo	Member Ⅱ	3132.73	0.3643	2981.7	629.316
										Doushantuo	Member Ⅱ	3132.75	0.3546	2987.49	629.322
										Doushantuo	Member Ⅱ	3132.77	0.5277	2993.28	629.327
										Doushantuo	Member Ⅱ	3132.79	0.5633	2999.07	629.333
										Doushantuo	Member Ⅱ	3132.81	0.5462	3004.86	629.339
										Doushantuo	Member Ⅱ	3132.83	0.2956	3010.65	629.345
										Doushantuo	Member Ⅱ	3132.85	0.3362	3016.44	629.351
										Doushantuo	Member Ⅱ	3132.87	0.4995	3022.23	629.356
										Doushantuo	Member Ⅱ	3132.89	0.5067	3028.02	629.362
										Doushantuo	Member Ⅱ	3132.91	0.4989	3033.81	629.368
										Doushantuo	Member Ⅱ	3132.93	0.3491	3039.6	629.374
										Doushantuo	Member Ⅱ	3132.95	0.5667	3045.39	629.38
										Doushantuo	Member Ⅱ	3132.97	0.2966	3051.18	629.385
										Doushantuo	Member Ⅱ	3132.99	0.3009	3056.97	629.391
										Doushantuo	Member Ⅱ	3133.01	0.5494	3062.76	629.397
										Doushantuo	Member Ⅱ	3133.03	0.5494	3068.55	629.403
										Doushantuo	Member Ⅱ	3133.05	0.5421	3074.34	629.409
										Doushantuo	Member Ⅱ	3133.07	0.5357	3080.13	629.414
										Doushantuo	Member Ⅱ	3133.09	0.4933	3085.92	629.42
										Doushantuo	Member Ⅱ	3133.11	0.4271	3091.71	629.426
										Doushantuo	Member Ⅱ	3133.13	0.3779	3097.5	629.432
										Doushantuo	Member Ⅱ	3133.15	0.3069	3103.29	629.437
										Doushantuo	Member Ⅱ	3133.17	0.3063	3109.08	629.443
										Doushantuo	Member Ⅱ	3133.19	0.5057	3114.87	629.449
										Doushantuo	Member Ⅱ	3133.21	0.4792	3120.66	629.455
										Doushantuo	Member Ⅱ	3133.23	0.4765	3126.45	629.461
										Doushantuo	Member Ⅱ	3133.25	0.5134	3132.24	629.466
										Doushantuo	Member Ⅱ	3133.27	0.3326	3138.03	629.472
										Doushantuo	Member Ⅱ	3133.29	0.3908	3143.81	629.478
										Doushantuo	Member Ⅱ	3133.31	0.61798	3149.6	629.484
										Doushantuo	Member Ⅱ	3133.33	0.45859	3155.39	629.49
										Doushantuo	Member Ⅱ	3133.35	0.43175	3161.18	629.495
										Doushantuo	Member Ⅱ	3133.37	0.42229	3166.97	629.501
										Doushantuo	Member Ⅱ	3133.39	0.59818	3172.76	629.507
										Doushantuo	Member Ⅱ	3133.41	0.51018	3178.55	629.513
										Doushantuo	Member Ⅱ	3133.43	0.40755	3184.34	629.519
										Doushantuo	Member Ⅱ	3133.45	0.47333	3190.13	629.524
										Doushantuo	Member Ⅱ	3133.47	0.61193	3195.92	629.53
										Doushantuo	Member Ⅱ	3133.49	0.34518	3201.71	629.536
										Doushantuo	Member Ⅱ	3133.51	0.50402	3207.5	629.542
										Doushantuo	Member Ⅱ	3133.53	0.58553	3213.29	629.547
										Doushantuo	Member Ⅱ	3133.55	0.61358	3219.08	629.553
										Doushantuo	Member Ⅱ	3133.57	0.43538	3224.87	629.559
										Doushantuo	Member Ⅱ	3133.59	0.40513	3230.66	629.565
										Doushantuo	Member Ⅱ	3133.61	0.49588	3236.45	629.571
										Doushantuo	Member Ⅱ	3133.63	0.57695	3242.24	629.576
										Doushantuo	Member Ⅱ	3133.65	0.35288	3246.17	629.58
										Doushantuo	Member Ⅱ	3133.67	0.39094	3250.11	629.584
										Doushantuo	Member Ⅱ	3133.69	0.517	3254.04	629.588
										Doushantuo	Member Ⅱ	3133.71	0.43219	3257.98	629.592
										Doushantuo	Member Ⅱ	3133.73	0.41349	3261.91	629.596
										Doushantuo	Member Ⅱ	3133.75	0.40414	3265.85	629.6
										Doushantuo	Member Ⅱ	3133.77	0.56661	3269.78	629.604
										Doushantuo	Member Ⅱ	3133.79	0.50281	3273.72	629.608
										Doushantuo	Member Ⅱ	3133.81	0.50215	3277.65	629.612
										Doushantuo	Member Ⅱ	3133.83	0.50314	3281.59	629.616
										Doushantuo	Member Ⅱ	3133.85	0.55539	3285.52	629.62
										Doushantuo	Member Ⅱ	3133.87	0.3371	3289.46	629.624
										Doushantuo	Member Ⅱ	3133.89	0.3658	3293.39	629.628
										Doushantuo	Member Ⅱ	3133.91	0.4972	3297.33	629.631
										Doushantuo	Member Ⅱ	3133.93	0.4396	3301.26	629.635
										Doushantuo	Member Ⅱ	3133.95	0.3985	3305.2	629.639
										Doushantuo	Member Ⅱ	3133.97	0.4937	3309.13	629.643
										Doushantuo	Member Ⅱ	3133.99	0.3183	3313.07	629.647
										Doushantuo	Member Ⅱ	3134.01	0.3827	3317	629.651
										Doushantuo	Member Ⅱ	3134.03	0.3525	3320.94	629.655
										Doushantuo	Member Ⅱ	3134.05	0.3537	3324.87	629.659
										Doushantuo	Member Ⅱ	3134.07	0.3874	3328.8	629.663
										Doushantuo	Member Ⅱ	3134.09	0.5291	3332.74	629.667
										Doushantuo	Member Ⅱ	3134.11	0.578	3336.67	629.671
										Doushantuo	Member Ⅱ	3134.13	0.473	3340.61	629.675
										Doushantuo	Member Ⅱ	3134.15	0.4421	3344.54	629.679
										Doushantuo	Member Ⅱ	3134.17	0.4264	3348.48	629.683
										Doushantuo	Member Ⅱ	3134.19	0.4226	3352.41	629.687
										Doushantuo	Member Ⅱ	3134.21	0.454	3356.35	629.691
										Doushantuo	Member Ⅱ	3134.23	0.3959	3360.28	629.694
										Doushantuo	Member Ⅱ	3134.25	0.3025	3364.22	629.698
										Doushantuo	Member Ⅱ	3134.27	0.3471	3368.15	629.702
										Doushantuo	Member Ⅱ	3134.29	0.4341	3372.09	629.706
										Doushantuo	Member Ⅱ	3134.31	0.4594	3376.02	629.71
										Doushantuo	Member Ⅱ	3134.33	0.5466	3379.96	629.714
										Doushantuo	Member Ⅱ	3134.35	0.4116	3383.89	629.718
										Doushantuo	Member Ⅱ	3134.37	0.4211	3387.83	629.722
										Doushantuo	Member Ⅱ	3134.39	0.243	3391.76	629.726
										Doushantuo	Member Ⅱ	3134.41	0.3348	3395.7	629.73
										Doushantuo	Member Ⅱ	3134.43	0.5002	3399.63	629.734
										Doushantuo	Member Ⅱ	3134.45	0.227	3403.57	629.738
										Doushantuo	Member Ⅱ	3134.47	0.4972	3407.5	629.742
										Doushantuo	Member Ⅱ	3134.49	0.4142	3411.43	629.746
										Doushantuo	Member Ⅱ	3134.51	0.4552	3415.37	629.75
										Doushantuo	Member Ⅱ	3134.53	0.4276	3419.3	629.753
										Doushantuo	Member Ⅱ	3134.55	0.4711	3423.24	629.757
										Doushantuo	Member Ⅱ	3134.57	0.4713	3427.17	629.761
										Doushantuo	Member Ⅱ	3134.59	0.2619	3431.11	629.765
										Doushantuo	Member Ⅱ	3134.61	0.4445	3435.04	629.769
										Doushantuo	Member Ⅱ	3134.63	0.315	3438.98	629.773
										Doushantuo	Member Ⅱ	3134.65	0.4909	3442.91	629.777
										Doushantuo	Member Ⅱ	3134.67	0.3835	3446.85	629.781
										Doushantuo	Member Ⅱ	3134.69	0.3387	3450.78	629.785
										Doushantuo	Member Ⅱ	3134.71	0.3669	3454.72	629.789
										Doushantuo	Member Ⅱ	3134.73	0.2956	3458.65	629.793
										Doushantuo	Member Ⅱ	3134.75	0.2429	3462.59	629.797
										Doushantuo	Member Ⅱ	3134.77	0.2945	3466.52	629.801
										Doushantuo	Member Ⅱ	3134.79	0.405	3470.46	629.805
										Doushantuo	Member Ⅱ	3134.81	0.3397	3474.39	629.809
										Doushantuo	Member Ⅱ	3134.83	0.5024	3478.33	629.812
										Doushantuo	Member Ⅱ	3134.85	0.4829	3482.26	629.816
										Doushantuo	Member Ⅱ	3134.87	0.4993	3486.19	629.82
										Doushantuo	Member Ⅱ	3134.89	0.4228	3490.13	629.824
										Doushantuo	Member Ⅱ	3134.91	0.3991	3494.06	629.828
										Doushantuo	Member Ⅱ	3134.93	0.428	3498	629.832
										Doushantuo	Member Ⅱ	3134.95	0.5477	3501.93	629.836
										Doushantuo	Member Ⅱ	3134.97	0.466	3505.87	629.84
										Doushantuo	Member Ⅱ	3134.99	0.2841	3509.8	629.844
										Doushantuo	Member Ⅱ	3135.01	0.8005	3513.74	629.848
										Doushantuo	Member Ⅱ	3135.03	0.476	3517.67	629.852
										Doushantuo	Member Ⅱ	3135.05	0.4087	3521.61	629.856
										Doushantuo	Member Ⅱ	3135.07	0.3602	3525.54	629.86
										Doushantuo	Member Ⅱ	3135.09	0.5134	3529.48	629.864
										Doushantuo	Member Ⅱ	3135.11	0.3896	3533.41	629.868
										Doushantuo	Member Ⅱ	3135.13	0.3892	3537.35	629.872
										Doushantuo	Member Ⅱ	3135.15	0.3729	3541.28	629.875
										Doushantuo	Member Ⅱ	3135.17	0.3167	3545.22	629.879
										Doushantuo	Member Ⅱ	3135.19	0.4128	3549.15	629.883
										Doushantuo	Member Ⅱ	3135.21	0.2675	3553.09	629.887
										Doushantuo	Member Ⅱ	3135.23	0.4986	3557.02	629.891
										Doushantuo	Member Ⅱ	3135.25	0.2677	3560.96	629.895
										Doushantuo	Member Ⅱ	3135.27	0.2857	3564.89	629.899
										Doushantuo	Member Ⅱ	3135.29	0.3665	3568.82	629.903
										Doushantuo	Member Ⅱ	3135.31	0.1605	3572.76	629.907
										Doushantuo	Member Ⅱ	3135.33	0.2364	3576.69	629.911
										Doushantuo	Member Ⅱ	3135.35	0.1458	3580.63	629.915
										Doushantuo	Member Ⅱ	3135.37	0.3116	3584.56	629.919
										Doushantuo	Member Ⅱ	3135.39	0.3323	3588.5	629.923
										Doushantuo	Member Ⅱ	3135.41	0.6333	3592.43	629.927
										Doushantuo	Member Ⅱ	3135.43	0.8024	3596.37	629.931
										Doushantuo	Member Ⅱ	3135.45	0.8152	3600.3	629.934
										Doushantuo	Member Ⅱ	3135.47	0.4277	3604.24	629.938
										Doushantuo	Member Ⅱ	3135.49	0.3143	3608.17	629.942
										Doushantuo	Member Ⅱ	3135.51	0.4948	3612.11	629.946
										Doushantuo	Member Ⅱ	3135.53	0.4806	3616.04	629.95
										Doushantuo	Member Ⅱ	3135.55	0.359	3619.98	629.954
										Doushantuo	Member Ⅱ	3135.57	0.3126	3623.91	629.958
										Doushantuo	Member Ⅱ	3135.59	0.4685	3627.85	629.962
										Doushantuo	Member Ⅱ	3135.61	0.3868	3631.78	629.966
										Doushantuo	Member Ⅱ	3135.63	0.2193	3635.72	629.97
										Doushantuo	Member Ⅱ	3135.65	0.2948	3639.65	629.974
										Doushantuo	Member Ⅱ	3135.67	0.3132	3643.59	629.978
										Doushantuo	Member Ⅱ	3135.69	0.3139	3647.52	629.982
										Doushantuo	Member Ⅱ	3135.71	0.336	3652.92	629.987
										Doushantuo	Member Ⅱ	3135.73	0.4724	3658.33	629.992
										Doushantuo	Member Ⅱ	3135.75	0.4002	3663.73	629.998
										Doushantuo	Member Ⅱ	3135.77	0.3753	3669.13	630.003
										Doushantuo	Member Ⅱ	3135.79	0.4329	3674.54	630.009
										Doushantuo	Member Ⅱ	3135.81	0.3821	3679.94	630.014
										Doushantuo	Member Ⅱ	3135.83	0.3521	3685.35	630.02
										Doushantuo	Member Ⅱ	3135.85	0.501	3690.75	630.025
										Doushantuo	Member Ⅱ	3135.87	0.406	3696.15	630.03
										Doushantuo	Member Ⅱ	3135.89	0.2958	3701.56	630.036
										Doushantuo	Member Ⅱ	3135.91	0.2818	3706.96	630.041
										Doushantuo	Member Ⅱ	3135.93	0.2986	3712.36	630.047
										Doushantuo	Member Ⅱ	3135.95	0.3093	3717.77	630.052
										Doushantuo	Member Ⅱ	3135.97	0.2767	3723.17	630.057
										Doushantuo	Member Ⅱ	3135.99	0.3919	3728.58	630.063
										Doushantuo	Member Ⅱ	3136.01	0.4282	3733.98	630.068
										Doushantuo	Member Ⅱ	3136.03	0.3816	3739.38	630.074
										Doushantuo	Member Ⅱ	3136.05	0.201	3744.79	630.079
										Doushantuo	Member Ⅱ	3136.07	0.2432	3750.19	630.084
										Doushantuo	Member Ⅱ	3136.09	0.1909	3755.59	630.09
										Doushantuo	Member Ⅱ	3136.11	0.3845	3761	630.095
										Doushantuo	Member Ⅱ	3136.13	0.3471	3766.4	630.101
										Doushantuo	Member Ⅱ	3136.15	0.5183	3771.81	630.106
										Doushantuo	Member Ⅱ	3136.17	0.2009	3777.21	630.111
										Doushantuo	Member Ⅱ	3136.19	0.4256	3782.61	630.117
										Doushantuo	Member Ⅱ	3136.21	0.3585	3788.02	630.122
										Doushantuo	Member Ⅱ	3136.23	0.4385	3793.42	630.128
										Doushantuo	Member Ⅱ	3136.25	0.4123	3798.82	630.133
										Doushantuo	Member Ⅱ	3136.27	0.1992	3804.23	630.138
										Doushantuo	Member Ⅱ	3136.29	0.3197	3809.63	630.144
										Doushantuo	Member Ⅱ	3136.31	0.2229	3815.04	630.149
										Doushantuo	Member Ⅱ	3136.33	0.4118	3820.44	630.155
										Doushantuo	Member Ⅱ	3136.35	0.3014	3825.84	630.16
										Doushantuo	Member Ⅱ	3136.37	0.1256	3831.25	630.165
										Doushantuo	Member Ⅱ	3136.39	0.1425	3836.65	630.171
										Doushantuo	Member Ⅱ	3136.41	0.2633	3842.05	630.176
										Doushantuo	Member Ⅱ	3136.43	0.1907	3847.46	630.182
										Doushantuo	Member Ⅱ	3136.45	0.2424	3852.86	630.187
										Doushantuo	Member Ⅱ	3136.47	0.2343	3858.27	630.192
										Doushantuo	Member Ⅱ	3136.49	0.2581	3863.67	630.198
										Doushantuo	Member Ⅱ	3136.51	0.1465	3869.07	630.203
										Doushantuo	Member Ⅱ	3136.53	0.2598	3874.48	630.209
										Doushantuo	Member Ⅱ	3136.55	0.2441	3879.88	630.214
										Doushantuo	Member Ⅱ	3136.57	0.1369	3885.28	630.219
										Doushantuo	Member Ⅱ	3136.59	0.4171	3890.69	630.225
										Doushantuo	Member Ⅱ	3136.61	0.5299	3896.09	630.23
										Doushantuo	Member Ⅱ	3136.63	0.374	3901.5	630.236
										Doushantuo	Member Ⅱ	3136.65	0.2822	3906.9	630.241
										Doushantuo	Member Ⅱ	3136.67	0.3161	3912.3	630.246
										Doushantuo	Member Ⅱ	3136.69	0.1527	3917.71	630.252
										Doushantuo	Member Ⅱ	3136.71	0.3186	3923.11	630.257
										Doushantuo	Member Ⅱ	3136.73	0.193	3928.51	630.263
										Doushantuo	Member Ⅱ	3136.75	0.2322	3933.92	630.268
										Doushantuo	Member Ⅱ	3136.77	0.3502	3939.32	630.273
										Doushantuo	Member Ⅱ	3136.79	0.3591	3944.73	630.279
										Doushantuo	Member Ⅱ	3136.81	0.3033	3950.13	630.284
										Doushantuo	Member Ⅱ	3136.83	0.3113	3955.53	630.29
										Doushantuo	Member Ⅱ	3136.85	0.2962	3960.94	630.295
										Doushantuo	Member Ⅱ	3136.87	0.3031	3966.34	630.301
										Doushantuo	Member Ⅱ	3136.89	0.2705	3971.74	630.306
										Doushantuo	Member Ⅱ	3136.91	0.2788	3977.15	630.311
										Doushantuo	Member Ⅱ	3136.93	0.2857	3982.55	630.317
										Doushantuo	Member Ⅱ	3136.95	0.2819	3987.96	630.322
										Doushantuo	Member Ⅱ	3136.97	0.2178	3993.36	630.328
										Doushantuo	Member Ⅱ	3136.99	0.3649	3998.76	630.333
										Doushantuo	Member Ⅱ	3137.01	0.3247	4004.17	630.338
										Doushantuo	Member Ⅱ	3137.03	0.2049	4009.57	630.344
										Doushantuo	Member Ⅱ	3137.05	0.2031	4014.97	630.349
										Doushantuo	Member Ⅱ	3137.07	0.1903	4020.38	630.355
										Doushantuo	Member Ⅱ	3137.09	0.2636	4025.78	630.36
										Doushantuo	Member Ⅱ	3137.11	0.2375	4031.19	630.365
										Doushantuo	Member Ⅱ	3137.13	0.3708	4036.59	630.371
										Doushantuo	Member Ⅱ	3137.15	0.3311	4041.99	630.376
										Doushantuo	Member Ⅱ	3137.17	0.33	4047.4	630.382
										Doushantuo	Member Ⅱ	3137.19	0.3241	4052.8	630.387
										Doushantuo	Member Ⅱ	3137.21	0.3	4060.91	630.395
										Doushantuo	Member Ⅱ	3137.23	0.2969	4069.01	630.403
										Doushantuo	Member Ⅱ	3137.25	0.4176	4077.12	630.411
										Doushantuo	Member Ⅱ	3137.27	0.4775	4085.22	630.419
										Doushantuo	Member Ⅱ	3137.29	0.3008	4093.33	630.427
										Doushantuo	Member Ⅱ	3137.31	0.507	4101.43	630.436
										Doushantuo	Member Ⅱ	3137.33	0.475	4109.54	630.444
										Doushantuo	Member Ⅱ	3137.35	0.4605	4117.64	630.452
										Doushantuo	Member Ⅱ	3137.37	0.2831	4125.75	630.46
										Doushantuo	Member Ⅱ	3137.39	0.3177	4133.86	630.468
										Doushantuo	Member Ⅱ	3137.41	0.4126	4141.96	630.476
										Doushantuo	Member Ⅱ	3137.43	0.4537	4150.07	630.484
										Doushantuo	Member Ⅱ	3137.45	0.452	4158.17	630.492
										Doushantuo	Member Ⅱ	3137.47	0.2453	4166.28	630.5
										Doushantuo	Member Ⅱ	3137.49	0.2737	4174.38	630.509
										Doushantuo	Member Ⅱ	3137.51	0.2778	4182.49	630.517
										Doushantuo	Member Ⅱ	3137.53	0.4476	4190.6	630.525
										Doushantuo	Member Ⅱ	3137.55	0.262	4198.7	630.533
										Doushantuo	Member Ⅱ	3137.57	0.3022	4206.81	630.541
										Doushantuo	Member Ⅱ	3137.59	0.2892	4214.91	630.549
										Doushantuo	Member Ⅱ	3137.61	0.3507	4223.02	630.557
										Doushantuo	Member Ⅱ	3137.63	0.2699	4231.12	630.565
										Doushantuo	Member Ⅱ	3137.65	0.317043	4239.23	630.573
										Doushantuo	Member Ⅱ	3137.67	0.333043	4247.33	630.582
										Doushantuo	Member Ⅱ	3137.69	0.309565	4255.44	630.59
										Doushantuo	Member Ⅱ	3137.71	0.254348	4263.55	630.598
										Doushantuo	Member Ⅱ	3137.73	0.346435	4271.65	630.606
										Doushantuo	Member Ⅱ	3137.75	0.203652	4279.76	630.614
										Doushantuo	Member Ⅱ	3137.77	0.342174	4287.86	630.622
										Doushantuo	Member Ⅱ	3137.79	0.352174	4295.97	630.63
										Doushantuo	Member Ⅱ	3137.81	0.262609	4304.07	630.638
										Doushantuo	Member Ⅱ	3137.83	0.24887	4312.18	630.646
										Doushantuo	Member Ⅱ	3137.85	0.419565	4320.28	630.654
										Doushantuo	Member Ⅱ	3137.87	0.398435	4328.39	630.663
										Doushantuo	Member Ⅱ	3137.89	0.118261	4336.5	630.671
										Doushantuo	Member Ⅱ	3137.91	0.340174	4344.6	630.679
										Doushantuo	Member Ⅱ	3137.93	0.233217	4352.71	630.687
										Doushantuo	Member Ⅱ	3137.95	0.281565	4360.81	630.695
										Doushantuo	Member Ⅱ	3137.97	0.326696	4368.92	630.703
										Doushantuo	Member Ⅱ	3137.99	0.356957	4377.02	630.711
										Doushantuo	Member Ⅱ	3138.01	0.380435	4385.13	630.719
										Doushantuo	Member Ⅱ	3138.03	0.3267	4393.24	630.727
										Doushantuo	Member Ⅱ	3138.05	0.2984	4401.34	630.736
										Doushantuo	Member Ⅱ	3138.07	0.2389	4409.45	630.744
										Doushantuo	Member Ⅱ	3138.09	0.3398	4417.55	630.752
										Doushantuo	Member Ⅱ	3138.11	0.1979	4425.66	630.76
										Doushantuo	Member Ⅱ	3138.13	0.3494	4433.76	630.768
										Doushantuo	Member Ⅱ	3138.15	0.294	4441.87	630.776
										Doushantuo	Member Ⅱ	3138.17	0.3999	4449.97	630.784
										Doushantuo	Member Ⅱ	3138.19	0.4136	4458.08	630.792
										Doushantuo	Member Ⅱ	3138.21	0.3865	4464.95	630.799
										Doushantuo	Member Ⅱ	3138.23	0.4316	4471.82	630.806
										Doushantuo	Member Ⅱ	3138.25	0.3792	4478.69	630.813
										Doushantuo	Member Ⅱ	3138.27	0.3942	4485.56	630.82
										Doushantuo	Member Ⅱ	3138.29	0.3612	4492.43	630.827
										Doushantuo	Member Ⅱ	3138.31	0.5725	4499.29	630.833
										Doushantuo	Member Ⅱ	3138.33	0.7366	4506.16	630.84
										Doushantuo	Member Ⅱ	3138.35	0.6372	4513.03	630.847
										Doushantuo	Member Ⅱ	3138.37	0.4316	4519.9	630.854
										Doushantuo	Member Ⅱ	3138.39	0.6095	4526.77	630.861
										Doushantuo	Member Ⅱ	3138.41	0.295	4533.64	630.868
										Doushantuo	Member Ⅱ	3138.43	0.227	4540.51	630.875
										Doushantuo	Member Ⅱ	3138.45	0.5534	4547.38	630.882
										Doushantuo	Member Ⅱ	3138.47	0.3629	4554.25	630.888
										Doushantuo	Member Ⅱ	3138.49	0.401	4561.12	630.895
										Doushantuo	Member Ⅱ	3138.51	0.1789	4567.99	630.902
										Doushantuo	Member Ⅱ	3138.53	0.1713	4574.86	630.909
										Doushantuo	Member Ⅱ	3138.55	0.2582	4581.72	630.916
										Doushantuo	Member Ⅱ	3138.57	0.1582	4588.59	630.923
										Doushantuo	Member Ⅱ	3138.59	0.2242	4595.46	630.93
										Doushantuo	Member Ⅱ	3138.61	0.2656	4602.33	630.936
										Doushantuo	Member Ⅱ	3138.63	0.3044	4609.2	630.943
										Doushantuo	Member Ⅱ	3138.65	0.3491	4616.07	630.95
										Doushantuo	Member Ⅱ	3138.67	0.374	4622.94	630.957
										Doushantuo	Member Ⅱ	3138.69	0.317	4629.81	630.964
										Doushantuo	Member Ⅱ	3138.71	0.2329	4636.68	630.971
										Doushantuo	Member Ⅱ	3138.73	0.2849	4643.55	630.978
										Doushantuo	Member Ⅱ	3138.75	0.2979	4650.42	630.985
										Doushantuo	Member Ⅱ	3138.77	0.3148	4657.29	630.991
										Doushantuo	Member Ⅱ	3138.79	0.3307	4664.15	630.998
										Doushantuo	Member Ⅱ	3138.81	0.3445	4671.02	631.005
										Doushantuo	Member Ⅱ	3138.83	0.493	4677.89	631.012
										Doushantuo	Member Ⅱ	3138.85	0.2988	4684.76	631.019
										Doushantuo	Member Ⅱ	3138.87	0.2585	4691.63	631.026
										Doushantuo	Member Ⅱ	3138.89	0.4418	4698.5	631.033
										Doushantuo	Member Ⅱ	3138.91	0.3142	4705.37	631.04
										Doushantuo	Member Ⅱ	3138.93	0.331	4712.24	631.046
										Doushantuo	Member Ⅱ	3138.95	0.4973	4719.11	631.053
										Doushantuo	Member Ⅱ	3138.97	0.3154	4725.98	631.06
										Doushantuo	Member Ⅱ	3138.99	0.3372	4732.85	631.067
										Doushantuo	Member Ⅱ	3139.01	0.3248	4739.72	631.074
										Doushantuo	Member Ⅱ	3139.03	0.3171	4746.58	631.081
										Doushantuo	Member Ⅱ	3139.05	0.3208	4753.45	631.088
										Doushantuo	Member Ⅱ	3139.07	0.3085	4760.32	631.094
										Doushantuo	Member Ⅱ	3139.09	0.3615	4767.19	631.101
										Doushantuo	Member Ⅱ	3139.11	0.3971	4774.06	631.108
										Doushantuo	Member Ⅱ	3139.13	0.3839	4780.93	631.115
										Doushantuo	Member Ⅱ	3139.15	0.4027	4787.8	631.122
										Doushantuo	Member Ⅱ	3139.17	0.3888	4794.67	631.129
										Doushantuo	Member Ⅱ	3139.19	0.408	4801.54	631.136
										Doushantuo	Member Ⅱ	3139.21	0.3643	4808.41	631.143
										Doushantuo	Member Ⅱ	3139.23	0.6589	4815.28	631.149
										Doushantuo	Member Ⅱ	3139.25	0.6078	4822.15	631.156
										Doushantuo	Member Ⅱ	3139.27	0.6722	4829.01	631.163
										Doushantuo	Member Ⅱ	3139.29	0.7667	4835.88	631.17
										Doushantuo	Member Ⅱ	3139.31	0.5084	4842.75	631.177
										Doushantuo	Member Ⅱ	3139.33	0.433	4849.62	631.184
										Doushantuo	Member Ⅱ	3139.35	0.4172	4856.49	631.191
										Doushantuo	Member Ⅱ	3139.37	0.4256	4863.36	631.198
										Doushantuo	Member Ⅱ	3139.39	0.4355	4868.36	631.203
										Doushantuo	Member Ⅱ	3139.41	0.3497	4873.37	631.208
										Doushantuo	Member Ⅱ	3139.43	0.3551	4878.37	631.213
										Doushantuo	Member Ⅱ	3139.45	0.539	4883.37	631.218
										Doushantuo	Member Ⅱ	3139.47	0.372	4888.38	631.223
										Doushantuo	Member Ⅱ	3139.49	0.3339	4893.38	631.228
										Doushantuo	Member Ⅱ	3139.51	0.505	4898.38	631.233
										Doushantuo	Member Ⅱ	3139.53	0.4123	4903.39	631.238
										Doushantuo	Member Ⅱ	3139.55	0.3931	4908.39	631.243
										Doushantuo	Member Ⅱ	3139.57	0.3456	4913.39	631.248
										Doushantuo	Member Ⅱ	3139.59	0.3997	4918.4	631.253
										Doushantuo	Member Ⅱ	3139.61	0.322	4923.4	631.258
										Doushantuo	Member Ⅱ	3139.63	0.3949	4928.4	631.263
										Doushantuo	Member Ⅱ	3139.65	0.3852	4933.41	631.268
										Doushantuo	Member Ⅱ	3139.67	0.3663	4938.41	631.273
										Doushantuo	Member Ⅱ	3139.69	0.4219	4943.42	631.278
										Doushantuo	Member Ⅱ	3139.71	0.5371	4948.42	631.283
										Doushantuo	Member Ⅱ	3139.73	0.3673	4953.42	631.288
										Doushantuo	Member Ⅱ	3139.75	0.464	4958.43	631.293
										Doushantuo	Member Ⅱ	3139.77	0.3112	4963.43	631.298
										Doushantuo	Member Ⅱ	3139.79	0.5984	4968.43	631.303
										Doushantuo	Member Ⅱ	3139.81	0.3283	4973.44	631.308
										Doushantuo	Member Ⅱ	3139.83	0.2176	4978.44	631.313
										Doushantuo	Member Ⅱ	3139.85	0.3981	4983.44	631.318
										Doushantuo	Member Ⅱ	3139.87	0.4192	4988.45	631.323
										Doushantuo	Member Ⅱ	3139.89	0.3413	4993.45	631.328
										Doushantuo	Member Ⅱ	3139.91	0.3142	4998.45	631.333
										Doushantuo	Member Ⅱ	3139.93	0.2898	5003.46	631.338
										Doushantuo	Member Ⅱ	3139.95	0.2518	5008.46	631.343
										Doushantuo	Member Ⅱ	3139.97	0.3045	5013.46	631.348
										Doushantuo	Member Ⅱ	3139.99	0.3829	5018.47	631.353
										Doushantuo	Member Ⅱ	3140.01	0.3276	5023.47	631.358
										Doushantuo	Member Ⅱ	3140.03	0.3589	5028.47	631.363
										Doushantuo	Member Ⅱ	3140.05	0.4415	5033.48	631.368
										Doushantuo	Member Ⅱ	3140.07	0.3976	5038.48	631.373
										Doushantuo	Member Ⅱ	3140.09	0.439	5043.48	631.378
										Doushantuo	Member Ⅱ	3140.11	0.3996	5048.49	631.383
										Doushantuo	Member Ⅱ	3140.13	0.2378	5053.49	631.388
										Doushantuo	Member Ⅱ	3140.15	0.2041	5058.49	631.393
										Doushantuo	Member Ⅱ	3140.17	0.4632	5063.5	631.398
										Doushantuo	Member Ⅱ	3140.19	0.4232	5068.5	631.403
										Doushantuo	Member Ⅱ	3140.21	0.2459	5073.51	631.408
										Doushantuo	Member Ⅱ	3140.23	0.4261	5078.51	631.413
										Doushantuo	Member Ⅱ	3140.25	0.323	5083.51	631.418
										Doushantuo	Member Ⅱ	3140.27	0.5115	5088.52	631.423
										Doushantuo	Member Ⅱ	3140.29	0.4327	5093.52	631.428
										Doushantuo	Member Ⅱ	3140.31	0.4428	5098.52	631.433
										Doushantuo	Member Ⅱ	3140.33	0.4529	5103.53	631.438
										Doushantuo	Member Ⅱ	3140.35	0.5493	5108.53	631.443
										Doushantuo	Member Ⅱ	3140.37	0.509	5113.53	631.448
										Doushantuo	Member Ⅱ	3140.39	0.5182	5118.54	631.453
										Doushantuo	Member Ⅱ	3140.41	0.4835	5123.54	631.458
										Doushantuo	Member Ⅱ	3140.43	0.3734	5128.54	631.463
										Doushantuo	Member Ⅱ	3140.45	0.4009	5133.55	631.468
										Doushantuo	Member Ⅱ	3140.47	0.4674	5138.55	631.473
										Doushantuo	Member Ⅱ	3140.49	0.4347	5143.55	631.478
										Doushantuo	Member Ⅱ	3140.51	0.484	5148.56	631.483
										Doushantuo	Member Ⅱ	3140.53	0.4994	5153.56	631.488
										Doushantuo	Member Ⅱ	3140.55	0.4041	5158.56	631.493
										Doushantuo	Member Ⅱ	3140.57	0.4786	5163.57	631.498
										Doushantuo	Member Ⅱ	3140.59	0.5308	5168.57	631.503
										Doushantuo	Member Ⅱ	3140.61	0.3691	5173.57	631.508
										Doushantuo	Member Ⅱ	3140.63	0.4505	5178.58	631.513
										Doushantuo	Member Ⅱ	3140.65	0.4531	5183.58	631.518
										Doushantuo	Member Ⅱ	3140.67	0.48	5188.58	631.523
										Doushantuo	Member Ⅱ	3140.69	0.6024	5193.59	631.528
										Doushantuo	Member Ⅱ	3140.71	0.6069	5198.59	631.533
										Doushantuo	Member Ⅱ	3140.73	0.573	5203.6	631.538
										Doushantuo	Member Ⅱ	3140.75	0.4355	5208.6	631.543
										Doushantuo	Member Ⅱ	3140.77	0.4109	5213.6	631.548
										Doushantuo	Member Ⅱ	3140.79	0.5753	5218.61	631.553
										Doushantuo	Member Ⅱ	3140.81	0.6606	5223.61	631.558
										Doushantuo	Member Ⅱ	3140.83	0.6393	5228.61	631.563
										Doushantuo	Member Ⅱ	3140.85	0.6389	5233.62	631.568
										Doushantuo	Member Ⅱ	3140.87	0.4337	5238.62	631.573
										Doushantuo	Member Ⅱ	3140.89	0.3601	5243.62	631.578
										Doushantuo	Member Ⅱ	3140.91	0.4247	5248.63	631.583
										Doushantuo	Member Ⅱ	3140.93	0.3949	5253.63	631.588
										Doushantuo	Member Ⅱ	3140.95	0.3887	5258.63	631.593
										Doushantuo	Member Ⅱ	3140.97	0.4881	5263.64	631.598
										Doushantuo	Member Ⅱ	3140.99	0.4787	5268.64	631.603
										Doushantuo	Member Ⅱ	3141.01	0.5939	5273.25	631.607
										Doushantuo	Member Ⅱ	3141.03	0.5088	5277.85	631.612
										Doushantuo	Member Ⅱ	3141.05	0.5439	5282.46	631.617
										Doushantuo	Member Ⅱ	3141.07	0.441	5287.06	631.621
										Doushantuo	Member Ⅱ	3141.09	0.5043	5291.67	631.626
										Doushantuo	Member Ⅱ	3141.11	0.5072	5296.27	631.63
										Doushantuo	Member Ⅱ	3141.13	0.542	5300.88	631.635
										Doushantuo	Member Ⅱ	3141.15	0.4837	5305.48	631.64
										Doushantuo	Member Ⅱ	3141.17	0.6738	5310.09	631.644
										Doushantuo	Member Ⅱ	3141.19	0.553	5314.69	631.649
										Doushantuo	Member Ⅱ	3141.21	0.5163	5319.3	631.653
										Doushantuo	Member Ⅱ	3141.23	0.5093	5323.91	631.658
										Doushantuo	Member Ⅱ	3141.25	0.53	5328.51	631.663
										Doushantuo	Member Ⅱ	3141.27	0.342	5333.12	631.667
										Doushantuo	Member Ⅱ	3141.29	0.3408	5337.72	631.672
										Doushantuo	Member Ⅱ	3141.31	0.3553	5342.33	631.676
										Doushantuo	Member Ⅱ	3141.33	0.4513	5346.93	631.681
										Doushantuo	Member Ⅱ	3141.35	0.4534	5351.54	631.686
										Doushantuo	Member Ⅱ	3141.37	0.4102	5356.14	631.69
										Doushantuo	Member Ⅱ	3141.39	0.3494	5360.75	631.695
										Doushantuo	Member Ⅱ	3141.41	0.4439	5365.35	631.7
										Doushantuo	Member Ⅱ	3141.43	0.4917	5369.96	631.704
										Doushantuo	Member Ⅱ	3141.45	0.5092	5374.57	631.709
										Doushantuo	Member Ⅱ	3141.47	0.4784	5379.17	631.713
										Doushantuo	Member Ⅱ	3141.49	0.469	5383.78	631.718
										Doushantuo	Member Ⅱ	3141.51	0.4375	5388.38	631.723
										Doushantuo	Member Ⅱ	3141.53	0.4396	5392.99	631.727
										Doushantuo	Member Ⅱ	3141.55	0.3905	5397.59	631.732
										Doushantuo	Member Ⅱ	3141.57	0.4304	5402.2	631.736
										Doushantuo	Member Ⅱ	3141.59	0.4682	5406.8	631.741
										Doushantuo	Member Ⅱ	3141.61	0.4014	5411.41	631.746
										Doushantuo	Member Ⅱ	3141.63	0.3797	5416.01	631.75
										Doushantuo	Member Ⅱ	3141.65	0.4043	5420.62	631.755
										Doushantuo	Member Ⅱ	3141.67	0.2953	5425.23	631.759
										Doushantuo	Member Ⅱ	3141.69	0.1917	5429.83	631.764
										Doushantuo	Member Ⅱ	3141.71	0.2237	5434.44	631.769
										Doushantuo	Member Ⅱ	3141.73	0.2938	5439.04	631.773
										Doushantuo	Member Ⅱ	3141.75	0.4148	5443.65	631.778
										Doushantuo	Member Ⅱ	3141.77	0.4613	5448.25	631.782
										Doushantuo	Member Ⅱ	3141.79	0.4629	5452.86	631.787
										Doushantuo	Member Ⅱ	3141.81	0.4134	5457.46	631.792
										Doushantuo	Member Ⅱ	3141.83	0.3472	5462.07	631.796
										Doushantuo	Member Ⅱ	3141.85	0.3063	5466.67	631.801
										Doushantuo	Member Ⅱ	3141.87	0.2789	5471.28	631.805
										Doushantuo	Member Ⅱ	3141.89	0.279	5475.89	631.81
										Doushantuo	Member Ⅱ	3141.91	0.2448	5480.49	631.815
										Doushantuo	Member Ⅱ	3141.93	0.4013	5485.1	631.819
										Doushantuo	Member Ⅱ	3141.95	0.2549	5489.7	631.824
										Doushantuo	Member Ⅱ	3141.97	0.285	5494.31	631.828
										Doushantuo	Member Ⅱ	3141.99	0.2517	5498.91	631.833
										Doushantuo	Member Ⅱ	3142.01	0.486	5503.52	631.838
										Doushantuo	Member Ⅱ	3142.03	0.2639	5508.12	631.842
										Doushantuo	Member Ⅱ	3142.05	0.405	5512.73	631.847
										Doushantuo	Member Ⅱ	3142.07	0.518	5517.33	631.852
										Doushantuo	Member Ⅱ	3142.09	0.4823	5521.94	631.856
										Doushantuo	Member Ⅱ	3142.11	0.5091	5526.55	631.861
										Doushantuo	Member Ⅱ	3142.13	0.2417	5531.15	631.865
										Doushantuo	Member Ⅱ	3142.15	0.4325	5535.76	631.87
										Doushantuo	Member Ⅱ	3142.17	0.2718	5540.36	631.875
										Doushantuo	Member Ⅱ	3142.19	0.2197	5544.97	631.879
										Doushantuo	Member Ⅱ	3142.21	0.2099	5549.57	631.884
										Doushantuo	Member Ⅱ	3142.23	0.2234	5554.18	631.888
										Doushantuo	Member Ⅱ	3142.25	0.3909	5558.78	631.893
										Doushantuo	Member Ⅱ	3142.27	0.372	5563.39	631.898
										Doushantuo	Member Ⅱ	3142.29	0.2947	5567.99	631.902
										Doushantuo	Member Ⅱ	3142.31	0.454	5572.6	631.907
										Doushantuo	Member Ⅱ	3142.33	0.2589	5577.21	631.911
										Doushantuo	Member Ⅱ	3142.35	0.395	5581.81	631.916
										Doushantuo	Member Ⅱ	3142.37	0.4361	5586.42	631.921
										Doushantuo	Member Ⅱ	3142.39	0.5186	5591.02	631.925
										Doushantuo	Member Ⅱ	3142.41	0.5327	5595.63	631.93
										Doushantuo	Member Ⅱ	3142.43	0.4862	5600.23	631.934
										Doushantuo	Member Ⅱ	3142.45	0.5421	5604.84	631.939
										Doushantuo	Member Ⅱ	3142.47	0.5562	5609.44	631.944
										Doushantuo	Member Ⅱ	3142.49	0.589	5614.05	631.948
										Doushantuo	Member Ⅱ	3142.51	0.5606	5618.65	631.953
										Doushantuo	Member Ⅱ	3142.53	0.6291	5623.26	631.957
										Doushantuo	Member Ⅱ	3142.55	0.7253	5627.87	631.962
										Doushantuo	Member Ⅱ	3142.57	0.5282	5632.47	631.967
										Doushantuo	Member Ⅱ	3142.59	0.4093	5637.08	631.971
										Doushantuo	Member Ⅱ	3142.61	0.4919	5641.68	631.976
										Doushantuo	Member Ⅱ	3142.63	0.6393	5646.29	631.98
										Doushantuo	Member Ⅱ	3142.65	0.76	5650.89	631.985
										Doushantuo	Member Ⅱ	3142.67	0.5152	5655.5	631.99
										Doushantuo	Member Ⅱ	3142.69	0.5668	5660.1	631.994
										Doushantuo	Member Ⅱ	3142.71	0.6557	5664.71	631.999
										Doushantuo	Member Ⅱ	3142.73	0.5519	5669.31	632.003
										Doushantuo	Member Ⅱ	3142.75	0.574	5673.92	632.008
										Doushantuo	Member Ⅱ	3142.77	0.578	5680.67	632.015
										Doushantuo	Member Ⅱ	3142.79	0.5855	5687.43	632.022
										Doushantuo	Member Ⅱ	3142.81	0.8203	5694.18	632.028
										Doushantuo	Member Ⅱ	3142.83	0.7275	5700.94	632.035
										Doushantuo	Member Ⅱ	3142.85	0.5855	5707.69	632.042
										Doushantuo	Member Ⅱ	3142.87	0.7037	5714.45	632.049
										Doushantuo	Member Ⅱ	3142.89	0.7607	5721.2	632.055
										Doushantuo	Member Ⅱ	3142.91	0.6516	5727.96	632.062
										Doushantuo	Member Ⅱ	3142.93	0.6296	5734.71	632.069
										Doushantuo	Member Ⅱ	3142.95	0.6219	5741.47	632.076
										Doushantuo	Member Ⅱ	3142.97	0.5244	5748.22	632.082
										Doushantuo	Member Ⅱ	3142.99	0.6394	5754.98	632.089
										Doushantuo	Member Ⅱ	3143.01	0.6883	5761.73	632.096
										Doushantuo	Member Ⅱ	3143.03	0.7046	5768.49	632.103
										Doushantuo	Member Ⅱ	3143.05	0.4508	5775.24	632.109
										Doushantuo	Member Ⅱ	3143.07	0.2088	5781.99	632.116
										Doushantuo	Member Ⅱ	3143.09	0.421	5788.75	632.123
										Doushantuo	Member Ⅱ	3143.11	0.7224	5795.5	632.13
										Doushantuo	Member Ⅱ	3143.13	0.4631	5802.26	632.136
										Doushantuo	Member Ⅱ	3143.15	0.5167	5809.01	632.143
										Doushantuo	Member Ⅱ	3143.17	0.5469	5815.77	632.15
										Doushantuo	Member Ⅱ	3143.19	0.5295	5822.52	632.157
										Doushantuo	Member Ⅱ	3143.21	0.434	5829.28	632.163
										Doushantuo	Member Ⅱ	3143.23	0.3844	5836.03	632.17
										Doushantuo	Member Ⅱ	3143.25	0.3848	5842.79	632.177
										Doushantuo	Member Ⅱ	3143.27	0.6619	5849.54	632.184
										Doushantuo	Member Ⅱ	3143.29	0.8847	5856.3	632.19
										Doushantuo	Member Ⅱ	3143.31	0.7498	5863.05	632.197
										Doushantuo	Member Ⅱ	3143.33	0.6631	5869.81	632.204
										Doushantuo	Member Ⅱ	3143.35	0.5326	5876.56	632.211
										Doushantuo	Member Ⅱ	3143.37	0.5513	5883.31	632.217
										Doushantuo	Member Ⅱ	3143.39	0.6826	5890.07	632.224
										Doushantuo	Member Ⅱ	3143.41	0.5285	5896.82	632.231
										Doushantuo	Member Ⅱ	3143.43	0.5209	5903.58	632.238
										Doushantuo	Member Ⅱ	3143.45	0.38	5910.33	632.245
										Doushantuo	Member Ⅱ	3143.47	0.4173	5917.09	632.251
										Doushantuo	Member Ⅱ	3143.49	0.5815	5923.84	632.258
										Doushantuo	Member Ⅱ	3143.51	0.873	5930.6	632.265
										Doushantuo	Member Ⅱ	3143.53	0.5738	5937.35	632.272
										Doushantuo	Member Ⅱ	3143.55	0.327	5944.11	632.278
										Doushantuo	Member Ⅱ	3143.57	0.3094	5950.86	632.285
										Doushantuo	Member Ⅱ	3143.59	0.5896	5957.62	632.292
										Doushantuo	Member Ⅱ	3143.61	0.6591	5964.37	632.299
										Doushantuo	Member Ⅱ	3143.63	0.6776	5971.13	632.305
										Doushantuo	Member Ⅱ	3143.65	0.657	5977.88	632.312
										Doushantuo	Member Ⅱ	3143.67	0.9061	5984.63	632.319
										Doushantuo	Member Ⅱ	3143.69	0.7715	5991.39	632.326
										Doushantuo	Member Ⅱ	3143.71	0.4699	5998.14	632.332
										Doushantuo	Member Ⅱ	3143.73	0.3582	6004.9	632.339
										Doushantuo	Member Ⅱ	3143.75	0.2589	6011.65	632.346
										Doushantuo	Member Ⅱ	3143.77	0.2263	6018.41	632.353
										Doushantuo	Member Ⅱ	3143.79	0.5428	6025.16	632.359
										Doushantuo	Member Ⅱ	3143.81	0.416	6031.92	632.366
										Doushantuo	Member Ⅱ	3143.83	0.5624	6038.67	632.373
										Doushantuo	Member Ⅱ	3143.85	0.6217	6045.43	632.38
										Doushantuo	Member Ⅱ	3143.87	0.5379	6052.18	632.386
										Doushantuo	Member Ⅱ	3143.89	0.494	6058.94	632.393
										Doushantuo	Member Ⅱ	3143.91	0.4284	6065.69	632.4
										Doushantuo	Member Ⅱ	3143.93	0.6001	6072.45	632.407
										Doushantuo	Member Ⅱ	3143.95	0.6969	6079.2	632.413
										Doushantuo	Member Ⅱ	3143.97	0.4307	6085.34	632.42
										Doushantuo	Member Ⅱ	3143.99	0.4707	6091.48	632.426
										Doushantuo	Member Ⅱ	3144.01	0.5353	6097.62	632.432
										Doushantuo	Member Ⅱ	3144.03	0.6865	6103.76	632.438
										Doushantuo	Member Ⅱ	3144.05	0.4478	6109.9	632.444
										Doushantuo	Member Ⅱ	3144.07	0.3268	6116.04	632.45
										Doushantuo	Member Ⅱ	3144.09	0.1964	6122.18	632.456
										Doushantuo	Member Ⅱ	3144.11	0.445	6128.32	632.462
										Doushantuo	Member Ⅱ	3144.13	0.5611	6134.47	632.469
										Doushantuo	Member Ⅱ	3144.15	0.4938	6140.61	632.475
										Doushantuo	Member Ⅱ	3144.17	0.4674	6146.75	632.481
										Doushantuo	Member Ⅱ	3144.19	0.5663	6152.89	632.487
										Doushantuo	Member Ⅱ	3144.21	0.4929	6159.03	632.493
										Doushantuo	Member Ⅱ	3144.23	0.4664	6165.17	632.499
										Doushantuo	Member Ⅱ	3144.25	0.444	6171.31	632.505
										Doushantuo	Member Ⅱ	3144.27	0.437	6177.45	632.512
										Doushantuo	Member Ⅱ	3144.29	0.4437	6183.59	632.518
										Doushantuo	Member Ⅱ	3144.31	0.6011	6189.73	632.524
										Doushantuo	Member Ⅱ	3144.33	0.5204	6195.87	632.53
										Doushantuo	Member Ⅱ	3144.35	0.53	6202.01	632.536
										Doushantuo	Member Ⅱ	3144.37	0.4308	6208.15	632.542
										Doushantuo	Member Ⅱ	3144.39	0.4752	6214.29	632.548
										Doushantuo	Member Ⅱ	3144.41	0.5203	6220.43	632.555
										Doushantuo	Member Ⅱ	3144.43	0.4525	6226.57	632.561
										Doushantuo	Member Ⅱ	3144.45	0.4644	6232.72	632.567
										Doushantuo	Member Ⅱ	3144.47	0.3781	6238.86	632.573
										Doushantuo	Member Ⅱ	3144.49	0.422	6245	632.579
										Doushantuo	Member Ⅱ	3144.51	0.4902	6251.14	632.585
										Doushantuo	Member Ⅱ	3144.53	0.5681	6257.28	632.591
										Doushantuo	Member Ⅱ	3144.55	0.7459	6263.42	632.598
										Doushantuo	Member Ⅱ	3144.57	0.8827	6269.56	632.604
										Doushantuo	Member Ⅱ	3144.59	0.6429	6275.7	632.61
										Doushantuo	Member Ⅱ	3144.61	0.5621	6281.84	632.616
										Doushantuo	Member Ⅱ	3144.63	0.4653	6287.98	632.622
										Doushantuo	Member Ⅱ	3144.65	0.4536	6294.12	632.628
										Doushantuo	Member Ⅱ	3144.67	0.5079	6300.26	632.634
										Doushantuo	Member Ⅱ	3144.69	0.4158	6306.4	632.641
										Doushantuo	Member Ⅱ	3144.71	0.5659	6312.54	632.647
										Doushantuo	Member Ⅱ	3144.73	0.5152	6318.68	632.653
										Doushantuo	Member Ⅱ	3144.75	0.8512	6324.82	632.659
										Doushantuo	Member Ⅱ	3144.77	0.8673	6330.96	632.665
										Doushantuo	Member Ⅱ	3144.79	0.6178	6337.11	632.671
										Doushantuo	Member Ⅱ	3144.81	0.5029	6343.25	632.677
										Doushantuo	Member Ⅱ	3144.83	0.3753	6349.39	632.684
										Doushantuo	Member Ⅱ	3144.85	0.4223	6355.53	632.69
										Doushantuo	Member Ⅱ	3144.87	0.5509	6361.67	632.696
										Doushantuo	Member Ⅱ	3144.89	0.564	6367.81	632.702
										Doushantuo	Member Ⅱ	3144.91	0.7196	6373.95	632.708
										Doushantuo	Member Ⅱ	3144.93	0.406	6380.09	632.714
										Doushantuo	Member Ⅱ	3144.95	0.4854	6386.23	632.72
										Doushantuo	Member Ⅱ	3144.97	0.5074	6392.37	632.727
										Doushantuo	Member Ⅱ	3144.99	0.5496	6398.51	632.733
										Doushantuo	Member Ⅱ	3145.01	0.518	6404.65	632.739
										Doushantuo	Member Ⅱ	3145.03	0.4903	6410.79	632.745
										Doushantuo	Member Ⅱ	3145.05	0.4094	6416.93	632.751
										Doushantuo	Member Ⅱ	3145.07	0.4241	6423.07	632.757
										Doushantuo	Member Ⅱ	3145.09	0.6451	6429.21	632.763
										Doushantuo	Member Ⅱ	3145.11	0.487	6435.36	632.77
										Doushantuo	Member Ⅱ	3145.13	0.4327	6441.5	632.776
										Doushantuo	Member Ⅱ	3145.15	0.4228	6447.64	632.782
										Doushantuo	Member Ⅱ	3145.17	0.5489	6453.78	632.788
										Doushantuo	Member Ⅱ	3145.19	0.6259	6459.92	632.794
										Doushantuo	Member Ⅱ	3145.21	0.6862	6466.06	632.8
										Doushantuo	Member Ⅱ	3145.23	0.6296	6472.2	632.806
										Doushantuo	Member Ⅱ	3145.25	0.8403	6478.34	632.813
										Doushantuo	Member Ⅱ	3145.27	0.7254	6484.48	632.819
										Doushantuo	Member Ⅱ	3145.29	0.6027	6490.11	632.824
										Doushantuo	Member Ⅱ	3145.31	0.6211	6495.74	632.83
										Doushantuo	Member Ⅱ	3145.33	0.5878	6501.37	632.836
										Doushantuo	Member Ⅱ	3145.35	0.5751	6507	632.841
										Doushantuo	Member Ⅱ	3145.37	0.6035	6512.62	632.847
										Doushantuo	Member Ⅱ	3145.39	0.5893	6518.25	632.852
										Doushantuo	Member Ⅱ	3145.41	0.5971	6523.88	632.858
										Doushantuo	Member Ⅱ	3145.43	0.6183	6529.51	632.864
										Doushantuo	Member Ⅱ	3145.45	0.5818	6535.14	632.869
										Doushantuo	Member Ⅱ	3145.47	0.6341	6540.77	632.875
										Doushantuo	Member Ⅱ	3145.49	0.5442	6546.4	632.881
										Doushantuo	Member Ⅱ	3145.51	0.7765	6552.03	632.886
										Doushantuo	Member Ⅱ	3145.53	1.006	6557.66	632.892
										Doushantuo	Member Ⅱ	3145.55	1.1089	6563.28	632.897
										Doushantuo	Member Ⅱ	3145.57	0.9502	6568.91	632.903
										Doushantuo	Member Ⅱ	3145.59	0.5764	6574.54	632.909
										Doushantuo	Member Ⅱ	3145.61	0.5089	6580.17	632.914
										Doushantuo	Member Ⅱ	3145.63	0.4933	6585.8	632.92
										Doushantuo	Member Ⅱ	3145.65	0.4719	6591.43	632.926
										Doushantuo	Member Ⅱ	3145.67	0.4457	6597.06	632.931
										Doushantuo	Member Ⅱ	3145.69	0.4162	6602.69	632.937
										Doushantuo	Member Ⅱ	3145.71	0.408	6608.32	632.942
										Doushantuo	Member Ⅱ	3145.73	0.4115	6613.94	632.948
										Doushantuo	Member Ⅱ	3145.75	0.3872	6619.57	632.954
										Doushantuo	Member Ⅱ	3145.77	0.3424	6625.2	632.959
										Doushantuo	Member Ⅱ	3145.79	0.2855	6630.83	632.965
										Doushantuo	Member Ⅱ	3145.81	0.241	6636.46	632.971
										Doushantuo	Member Ⅱ	3145.83	0.2676	6642.09	632.976
										Doushantuo	Member Ⅱ	3145.85	0.4135	6647.72	632.982
										Doushantuo	Member Ⅱ	3145.87	0.7474	6653.35	632.988
										Doushantuo	Member Ⅱ	3145.89	0.4474	6658.98	632.993
										Doushantuo	Member Ⅱ	3145.91	0.6908	6664.6	632.999
										Doushantuo	Member Ⅱ	3145.93	0.5936	6670.23	633.004
										Doushantuo	Member Ⅱ	3145.95	0.785	6675.86	633.01
										Doushantuo	Member Ⅱ	3145.97	0.7126	6681.49	633.016
										Doushantuo	Member Ⅱ	3145.99	0.481	6687.12	633.021
										Doushantuo	Member Ⅱ	3146.01	0.379	6692.75	633.027
										Doushantuo	Member Ⅱ	3146.03	0.6777	6698.38	633.033
										Doushantuo	Member Ⅱ	3146.05	0.7198	6704.01	633.038
										Doushantuo	Member Ⅱ	3146.07	0.5757	6709.64	633.044
										Doushantuo	Member Ⅱ	3146.09	0.524	6715.26	633.049
										Doushantuo	Member Ⅱ	3146.11	0.5077	6720.89	633.055
										Doushantuo	Member Ⅱ	3146.13	0.4536	6726.52	633.061
										Doushantuo	Member Ⅱ	3146.15	0.377	6732.15	633.066
										Doushantuo	Member Ⅱ	3146.17	0.3427	6737.78	633.072
										Doushantuo	Member Ⅱ	3146.19	0.3799	6743.41	633.078
										Doushantuo	Member Ⅱ	3146.21	0.4522	6749.04	633.083
										Doushantuo	Member Ⅱ	3146.23	0.647	6754.67	633.089
										Doushantuo	Member Ⅱ	3146.25	0.9279	6760.3	633.094
										Doushantuo	Member Ⅱ	3146.27	0.895	6765.92	633.1
										Doushantuo	Member Ⅱ	3146.29	0.8327	6771.55	633.106
										Doushantuo	Member Ⅱ	3146.31	0.7604	6777.18	633.111
										Doushantuo	Member Ⅱ	3146.33	0.6715	6782.81	633.117
										Doushantuo	Member Ⅱ	3146.35	0.4833	6788.44	633.123
										Doushantuo	Member Ⅱ	3146.37	0.43	6794.07	633.128
										Doushantuo	Member Ⅱ	3146.39	0.7748	6799.7	633.134
										Doushantuo	Member Ⅱ	3146.41	0.6762	6805.33	633.139
										Doushantuo	Member Ⅱ	3146.43	0.5286	6810.96	633.145
										Doushantuo	Member Ⅱ	3146.45	0.5513	6816.58	633.151
										Doushantuo	Member Ⅱ	3146.47	0.5559	6822.21	633.156
										Doushantuo	Member Ⅱ	3146.49	0.9283	6827.84	633.162
										Doushantuo	Member Ⅱ	3146.51	0.8793	6833.47	633.168
										Doushantuo	Member Ⅱ	3146.53	0.6389	6839.1	633.173
										Doushantuo	Member Ⅱ	3146.55	0.508	6844.73	633.179
										Doushantuo	Member Ⅱ	3146.57	0.5981	6850.36	633.185
										Doushantuo	Member Ⅱ	3146.59	0.619	6855.99	633.19
										Doushantuo	Member Ⅱ	3146.61	0.534	6861.62	633.196
										Doushantuo	Member Ⅱ	3146.63	0.5578	6867.24	633.201
										Doushantuo	Member Ⅱ	3146.65	0.5587	6872.87	633.207
										Doushantuo	Member Ⅱ	3146.67	0.6366	6878.5	633.213
										Doushantuo	Member Ⅱ	3146.69	0.9166	6884.13	633.218
										Doushantuo	Member Ⅱ	3146.71	1.0939	6889.76	633.224
										Doushantuo	Member Ⅱ	3146.73	0.9806	6895.81	633.23
										Doushantuo	Member Ⅱ	3146.75	0.5558	6901.86	633.236
										Doushantuo	Member Ⅱ	3146.77	0.5443	6907.91	633.242
										Doushantuo	Member Ⅱ	3146.79	0.731	6913.96	633.248
										Doushantuo	Member Ⅱ	3146.81	0.717	6920	633.254
										Doushantuo	Member Ⅱ	3146.83	0.4824	6926.05	633.26
										Doushantuo	Member Ⅱ	3146.85	0.534	6932.1	633.266
										Doushantuo	Member Ⅱ	3146.87	0.5698	6938.15	633.272
										Doushantuo	Member Ⅱ	3146.89	0.5611	6944.2	633.278
										Doushantuo	Member Ⅱ	3146.91	0.576	6950.25	633.284
										Doushantuo	Member Ⅱ	3146.93	0.9975	6956.3	633.29
										Doushantuo	Member Ⅱ	3146.95	0.6946	6962.35	633.297
										Doushantuo	Member Ⅱ	3146.97	0.6825	6968.4	633.303
										Doushantuo	Member Ⅱ	3146.99	0.5794	6974.45	633.309
										Doushantuo	Member Ⅱ	3147.01	0.5657	6980.49	633.315
										Doushantuo	Member Ⅱ	3147.03	0.6469	6986.54	633.321
										Doushantuo	Member Ⅱ	3147.05	0.6842	6992.59	633.327
										Doushantuo	Member Ⅱ	3147.07	0.8932	6998.64	633.333
										Doushantuo	Member Ⅱ	3147.09	1.1675	7004.69	633.339
										Doushantuo	Member Ⅱ	3147.11	1.1401	7010.74	633.345
										Doushantuo	Member Ⅱ	3147.13	0.948	7016.79	633.351
										Doushantuo	Member Ⅱ	3147.15	0.8493	7022.84	633.357
										Doushantuo	Member Ⅱ	3147.17	0.888	7028.89	633.363
										Doushantuo	Member Ⅱ	3147.19	0.9285	7034.93	633.369
										Doushantuo	Member Ⅱ	3147.21	0.7963	7040.98	633.375
										Doushantuo	Member Ⅱ	3147.23	0.9697	7047.03	633.381
										Doushantuo	Member Ⅱ	3147.25	1.0422	7053.08	633.387
										Doushantuo	Member Ⅱ	3147.27	0.8096	7059.13	633.393
										Doushantuo	Member Ⅱ	3147.29	0.4396	7065.18	633.399
										Doushantuo	Member Ⅱ	3147.31	0.7099	7071.23	633.405
										Doushantuo	Member Ⅱ	3147.33	0.679	7077.28	633.411
										Doushantuo	Member Ⅱ	3147.35	0.9373	7083.33	633.417
										Doushantuo	Member Ⅱ	3147.37	0.68	7089.38	633.424
										Doushantuo	Member Ⅱ	3147.39	0.5553	7095.42	633.43
										Doushantuo	Member Ⅱ	3147.41	0.5965	7101.47	633.436
										Doushantuo	Member Ⅱ	3147.43	0.5298	7107.52	633.442
										Doushantuo	Member Ⅱ	3147.45	0.425	7113.57	633.448
										Doushantuo	Member Ⅱ	3147.47	0.387	7119.62	633.454
										Doushantuo	Member Ⅱ	3147.49	0.5377	7125.67	633.46
										Doushantuo	Member Ⅱ	3147.51	0.5495	7131.72	633.466
										Doushantuo	Member Ⅱ	3147.53	0.5141	7137.77	633.472
										Doushantuo	Member Ⅱ	3147.55	0.5251	7143.82	633.478
										Doushantuo	Member Ⅱ	3147.57	0.5815	7149.87	633.484
										Doushantuo	Member Ⅱ	3147.59	0.6921	7155.91	633.49
										Doushantuo	Member Ⅱ	3147.61	0.7833	7161.96	633.496
										Doushantuo	Member Ⅱ	3147.63	0.9344	7168.01	633.502
										Doushantuo	Member Ⅱ	3147.65	0.8167	7174.06	633.508
										Doushantuo	Member Ⅱ	3147.67	0.7838	7180.11	633.514
										Doushantuo	Member Ⅱ	3147.69	0.9248	7186.16	633.52
										Doushantuo	Member Ⅱ	3147.71	0.8053	7192.21	633.526
										Doushantuo	Member Ⅱ	3147.73	0.9548	7198.26	633.532
										Doushantuo	Member Ⅱ	3147.75	0.5721	7204.31	633.538
										Doushantuo	Member Ⅱ	3147.77	0.9566	7210.35	633.545
										Doushantuo	Member Ⅱ	3147.79	0.9357	7216.4	633.551
										Doushantuo	Member Ⅱ	3147.81	0.763	7222.45	633.557
										Doushantuo	Member Ⅱ	3147.83	0.924	7228.5	633.563
										Doushantuo	Member Ⅱ	3147.85	1.0226	7234.55	633.569
										Doushantuo	Member Ⅱ	3147.87	0.8694	7240.6	633.575
										Doushantuo	Member Ⅱ	3147.89	1.0247	7246.65	633.581
										Doushantuo	Member Ⅱ	3147.91	1.2303	7252.7	633.587
										Doushantuo	Member Ⅱ	3147.93	1.0988	7258.75	633.593
										Doushantuo	Member Ⅱ	3147.95	0.7352	7264.8	633.599
										Doushantuo	Member Ⅱ	3147.97	0.7987	7270.84	633.605
										Doushantuo	Member Ⅱ	3147.99	0.6158	7276.89	633.611
										Doushantuo	Member Ⅱ	3148.01	0.8495	7282.94	633.617
										Doushantuo	Member Ⅱ	3148.03	1.0545	7288.99	633.623
										Doushantuo	Member Ⅱ	3148.05	0.861	7295.04	633.629
										Doushantuo	Member Ⅱ	3148.07	1.0093	7301.58	633.636
										Doushantuo	Member Ⅱ	3148.09	1.0223	7308.11	633.642
										Doushantuo	Member Ⅱ	3148.11	1.0835	7314.65	633.649
										Doushantuo	Member Ⅱ	3148.13	1.2427	7321.19	633.655
										Doushantuo	Member Ⅱ	3148.15	1.2665	7327.72	633.662
										Doushantuo	Member Ⅱ	3148.17	1.0488	7334.26	633.668
										Doushantuo	Member Ⅱ	3148.19	0.7597	7340.8	633.675
										Doushantuo	Member Ⅱ	3148.21	0.6453	7347.33	633.682
									EN1	Doushantuo	Member Ⅱ	3148.23	0.6104	7353.87	633.688
									EN1	Doushantuo	Member Ⅱ	3148.25	0.5988	7360.41	633.695
									EN1	Doushantuo	Member Ⅱ	3148.27	0.775826	7366.94	633.701
									EN1	Doushantuo	Member Ⅱ	3148.29	0.813043	7373.48	633.708
									EN1	Doushantuo	Member Ⅱ	3148.31	0.552087	7380.02	633.714
									EN1	Doushantuo	Member Ⅱ	3148.33	0.841826	7386.55	633.721
									EN1	Doushantuo	Member Ⅱ	3148.35	0.67687	7393.09	633.727
									EN1	Doushantuo	Member Ⅱ	3148.37	0.27913	7399.63	633.734
									EN1	Doushantuo	Member Ⅱ	3148.39	0.73913	7406.17	633.74
									EN1	Doushantuo	Member Ⅱ	3148.41	0.705043	7412.7	633.747
									EN1	Doushantuo	Member Ⅱ	3148.43	0.713565	7419.24	633.753
									EN1	Doushantuo	Member Ⅱ	3148.45	0.775652	7425.78	633.76
									EN1	Doushantuo	Member Ⅱ	3148.47	0.615652	7432.31	633.766
									EN1	Doushantuo	Member Ⅱ	3148.49	0.566	7438.85	633.773
									EN1	Doushantuo	Member Ⅱ	3148.51	0.584174	7445.39	633.78
									EN1	Doushantuo	Member Ⅱ	3148.53	0.605217	7451.92	633.786
									EN1	Doushantuo	Member Ⅱ	3148.55	0.748261	7458.46	633.793
									EN1	Doushantuo	Member Ⅱ	3148.57	0.798609	7465	633.799
									EN1	Doushantuo	Member Ⅱ	3148.59	0.662435	7471.53	633.806
									EN1	Doushantuo	Member Ⅱ	3148.61	0.638	7478.07	633.812
									EN1	Doushantuo	Member Ⅱ	3148.63	0.594435	7484.61	633.819
									EN1	Doushantuo	Member Ⅱ	3148.65	0.453478	7491.14	633.825
									EN1	Doushantuo	Member Ⅱ	3148.67	0.551739	7497.68	633.832
									EN1	Doushantuo	Member Ⅱ	3148.69	0.674087	7504.22	633.838
									EN1	Doushantuo	Member Ⅱ	3148.71	0.700435	7510.75	633.845
									EN1	Doushantuo	Member Ⅱ	3148.73	0.652348	7517.29	633.851
									EN1	Doushantuo	Member Ⅱ	3148.75	0.608696	7523.83	633.858
									EN1	Doushantuo	Member Ⅱ	3148.77	0.553043	7530.36	633.865
									EN1	Doushantuo	Member Ⅱ	3148.79	0.525217	7536.9	633.871
									EN1	Doushantuo	Member Ⅱ	3148.81	0.608783	7543.44	633.878
									EN1	Doushantuo	Member Ⅱ	3148.83	0.5299	7549.97	633.884
									EN1	Doushantuo	Member Ⅱ	3148.85	0.6088	7556.51	633.891
									EN1	Doushantuo	Member Ⅱ	3148.87	0.6105	7563.05	633.897
									EN1	Doushantuo	Member Ⅱ	3148.89	0.5256	7569.58	633.904
									EN1	Doushantuo	Member Ⅱ	3148.91	0.5187	7576.12	633.91
									EN1	Doushantuo	Member Ⅱ	3148.93	0.474	7582.66	633.917
									EN1	Doushantuo	Member Ⅱ	3148.95	0.5042	7589.19	633.923
									EN1	Doushantuo	Member Ⅱ	3148.97	0.5744	7595.73	633.93
									EN1	Doushantuo	Member Ⅱ	3148.99	0.4223	7602.27	633.936
									EN1	Doushantuo	Member Ⅱ	3149.01	0.3651	7608.81	633.943
									EN1	Doushantuo	Member Ⅱ	3149.03	0.5253	7615.34	633.95
									EN1	Doushantuo	Member Ⅱ	3149.05	0.5389	7621.88	633.956
									EN1	Doushantuo	Member Ⅱ	3149.07	0.5335	7628.42	633.963
									EN1	Doushantuo	Member Ⅱ	3149.09	0.652	7634.95	633.969
									EN1	Doushantuo	Member Ⅱ	3149.11	0.4894	7641.49	633.976
									EN1	Doushantuo	Member Ⅱ	3149.13	0.7886	7648.03	633.982
									EN1	Doushantuo	Member Ⅱ	3149.15	0.6809	7654.56	633.989
									EN1	Doushantuo	Member Ⅱ	3149.17	0.6761	7661.1	633.995
									EN1	Doushantuo	Member Ⅱ	3149.19	0.3646	7667.64	634.002
									EN1	Doushantuo	Member Ⅱ	3149.21	0.3211	7674.17	634.008
									EN1	Doushantuo	Member Ⅱ	3149.23	0.5331	7680.71	634.015
									EN1	Doushantuo	Member Ⅱ	3149.25	0.6435	7687.25	634.021
									EN1	Doushantuo	Member Ⅱ	3149.27	0.4821	7693.78	634.028
									EN1	Doushantuo	Member Ⅱ	3149.29	0.4786	7700.32	634.034
									EN1	Doushantuo	Member Ⅱ	3149.31	0.3336	7707.69	634.042
									EN1	Doushantuo	Member Ⅱ	3149.33	0.382	7715.06	634.049
									EN1	Doushantuo	Member Ⅱ	3149.35	0.4467	7722.43	634.057
									EN1	Doushantuo	Member Ⅱ	3149.37	0.3884	7729.79	634.064
									EN1	Doushantuo	Member Ⅱ	3149.39	0.5295	7737.16	634.071
									EN1	Doushantuo	Member Ⅱ	3149.41	0.5317	7744.53	634.079
									EN1	Doushantuo	Member Ⅱ	3149.43	0.4021	7751.9	634.086
									EN1	Doushantuo	Member Ⅱ	3149.45	0.3861	7759.27	634.093
									EN1	Doushantuo	Member Ⅱ	3149.47	0.3514	7766.64	634.101
									EN1	Doushantuo	Member Ⅱ	3149.49	0.4004	7774.01	634.108
									EN1	Doushantuo	Member Ⅱ	3149.51	0.2774	7781.38	634.116
									EN1	Doushantuo	Member Ⅱ	3149.53	0.2848	7788.74	634.123
									EN1	Doushantuo	Member Ⅱ	3149.55	0.4185	7796.11	634.13
									EN1	Doushantuo	Member Ⅱ	3149.57	0.3414	7803.48	634.138
									EN1	Doushantuo	Member Ⅱ	3149.59	0.415	7810.85	634.145
									EN1	Doushantuo	Member Ⅱ	3149.61	0.3928	7818.22	634.152
									EN1	Doushantuo	Member Ⅱ	3149.63	0.4755	7825.59	634.16
									EN1	Doushantuo	Member Ⅱ	3149.65	0.4115	7832.96	634.167
									EN1	Doushantuo	Member Ⅱ	3149.67	0.3403	7840.33	634.174
									EN1	Doushantuo	Member Ⅱ	3149.69	0.3458	7847.69	634.182
									EN1	Doushantuo	Member Ⅱ	3149.71	0.467	7855.06	634.189
									EN1	Doushantuo	Member Ⅱ	3149.73	0.3455	7862.43	634.197
									EN1	Doushantuo	Member Ⅱ	3149.75	0.348	7869.8	634.204
									EN1	Doushantuo	Member Ⅱ	3149.77	0.3828	7877.17	634.211
									EN1	Doushantuo	Member Ⅱ	3149.79	0.3631	7884.54	634.219
									EN1	Doushantuo	Member Ⅱ	3149.81	0.3168	7891.91	634.226
									EN1	Doushantuo	Member Ⅱ	3149.83	0.2359	7899.28	634.233
									EN1	Doushantuo	Member Ⅱ	3149.85	0.3117	7906.64	634.241
									EN1	Doushantuo	Member Ⅱ	3149.87	0.2281	7914.01	634.248
									EN1	Doushantuo	Member Ⅱ	3149.89	0.2719	7921.38	634.256
									EN1	Doushantuo	Member Ⅱ	3149.91	0.2932	7928.75	634.263
									EN1	Doushantuo	Member Ⅱ	3149.93	0.34	7936.12	634.27
									EN1	Doushantuo	Member Ⅱ	3149.95	0.2694	7943.49	634.278
									EN1	Doushantuo	Member Ⅱ	3149.97	0.2556	7950.86	634.285
									EN1	Doushantuo	Member Ⅱ	3149.99	0.2657	7958.23	634.292
									EN1	Doushantuo	Member Ⅱ	3150.01	0.366	7965.59	634.3
									EN1	Doushantuo	Member Ⅱ	3150.03	0.3214	7972.96	634.307
									EN1	Doushantuo	Member Ⅱ	3150.05	0.3688	7980.33	634.314
									EN1	Doushantuo	Member Ⅱ	3150.07	0.3973	7987.7	634.322
									EN1	Doushantuo	Member Ⅱ	3150.09	0.3685	7995.07	634.329
									EN1	Doushantuo	Member Ⅱ	3150.11	0.463105	8002.44	634.337
									EN1	Doushantuo	Member Ⅱ	3150.13	0.340515	8009.81	634.344
									EN1	Doushantuo	Member Ⅱ	3150.15	0.342125	8017.18	634.351
									EN1	Doushantuo	Member Ⅱ	3150.17	0.36892	8024.54	634.359
									EN1	Doushantuo	Member Ⅱ	3150.19	0.339135	8031.91	634.366
									EN1	Doushantuo	Member Ⅱ	3150.21	0.31786	8039.28	634.373
									EN1	Doushantuo	Member Ⅱ	3150.23	0.239315	8046.65	634.381
									EN1	Doushantuo	Member Ⅱ	3150.25	0.221145	8054.02	634.388
									EN1	Doushantuo	Member Ⅱ	3150.27	0.3772	8061.39	634.396
									EN1	Doushantuo	Member Ⅱ	3150.29	0.43493	8068.76	634.403
									EN1	Doushantuo	Member Ⅱ	3150.31	0.55499	8076.13	634.41
									EN1	Doushantuo	Member Ⅱ	3150.33	0.385135	8083.49	634.418
									EN1	Doushantuo	Member Ⅱ	3150.35	0.37996	8090.86	634.425
									EN1	Doushantuo	Member Ⅱ	3150.37	0.40296	8098.23	634.432
									EN1	Doushantuo	Member Ⅱ	3150.39	0.543145	8105.6	634.44
									EN1	Doushantuo	Member Ⅱ	3150.41	0.39767	8111.74	634.446
									EN1	Doushantuo	Member Ⅱ	3150.43	0.37168	8117.88	634.452
									EN1	Doushantuo	Member Ⅱ	3150.45	0.20976	8124.02	634.458
									EN1	Doushantuo	Member Ⅱ	3150.47	0.2829	8130.16	634.464
									EN1	Doushantuo	Member Ⅱ	3150.49	0.29808	8136.3	634.47
									EN1	Doushantuo	Member Ⅱ	3150.51	0.234945	8142.44	634.477
									EN1	Doushantuo	Member Ⅱ	3150.53	0.4278	8148.58	634.483
									EN1	Doushantuo	Member Ⅱ	3150.55	0.3542	8154.72	634.489
									EN1	Doushantuo	Member Ⅱ	3150.57	0.40618	8160.87	634.495
									EN1	Doushantuo	Member Ⅱ	3150.59	0.41883	8167.01	634.501
										Doushantuo	Member Ⅱ	3150.61	0.282	8173.15	634.507
										Doushantuo	Member Ⅱ	3150.63	0.364	8179.29	634.513
										Doushantuo	Member Ⅱ	3150.65	0.3128	8185.43	634.52
										Doushantuo	Member Ⅱ	3150.67	0.2781	8191.57	634.526
										Doushantuo	Member Ⅱ	3150.69	0.2752	8197.71	634.532
										Doushantuo	Member Ⅱ	3150.71	0.3209	8203.85	634.538
										Doushantuo	Member Ⅱ	3150.73	0.2984	8209.99	634.544
										Doushantuo	Member Ⅱ	3150.75	0.2585	8216.13	634.55
										Doushantuo	Member Ⅱ	3150.77	0.2491	8222.27	634.556
										Doushantuo	Member Ⅱ	3150.79	0.2083	8228.41	634.563
										Doushantuo	Member Ⅱ	3150.81	0.2166	8234.55	634.569
										Doushantuo	Member Ⅱ	3150.83	0.2181	8240.69	634.575
										Doushantuo	Member Ⅱ	3150.85	0.217	8246.83	634.581
										Doushantuo	Member Ⅱ	3150.87	0.2116	8252.97	634.587
										Doushantuo	Member Ⅱ	3150.89	0.2477	8259.12	634.593
										Doushantuo	Member Ⅱ	3150.91	0.3206	8265.26	634.599
										Doushantuo	Member Ⅱ	3150.93	0.3351	8271.4	634.606
										Doushantuo	Member Ⅱ	3150.95	0.2735	8277.54	634.612
										Doushantuo	Member Ⅱ	3150.97	0.2774	8283.68	634.618
										Doushantuo	Member Ⅱ	3150.99	0.3181	8289.82	634.624
										Doushantuo	Member Ⅱ	3151.01	0.3491	8295.96	634.63
										Doushantuo	Member Ⅱ	3151.03	0.3301	8302.1	634.636
										Doushantuo	Member Ⅱ	3151.05	0.3463	8308.24	634.642
										Doushantuo	Member Ⅱ	3151.07	0.3707	8314.38	634.649
										Doushantuo	Member Ⅱ	3151.09	0.3671	8320.52	634.655
										Doushantuo	Member Ⅱ	3151.11	0.4286	8326.66	634.661
										Doushantuo	Member Ⅱ	3151.13	0.3437	8332.8	634.667
										Doushantuo	Member Ⅱ	3151.15	0.3638	8338.94	634.673
										Doushantuo	Member Ⅱ	3151.17	0.308	8345.08	634.679
										Doushantuo	Member Ⅱ	3151.19	0.3118	8351.22	634.685
										Doushantuo	Member Ⅱ	3151.21	0.347	8357.36	634.692
										Doushantuo	Member Ⅱ	3151.23	0.3822	8363.51	634.698
										Doushantuo	Member Ⅱ	3151.25	0.392	8369.65	634.704
										Doushantuo	Member Ⅱ	3151.27	0.4092	8375.79	634.71
										Doushantuo	Member Ⅱ	3151.29	0.4301	8381.93	634.716
										Doushantuo	Member Ⅱ	3151.31	0.39	8388.07	634.722
										Doushantuo	Member Ⅱ	3151.33	0.304	8394.21	634.728
										Doushantuo	Member Ⅱ	3151.35	0.3117	8400.35	634.735
										Doushantuo	Member Ⅱ	3151.37	0.3807	8406.49	634.741
										Doushantuo	Member Ⅱ	3151.39	0.3314	8412.63	634.747
										Doushantuo	Member Ⅱ	3151.41	0.2155	8418.77	634.753
										Doushantuo	Member Ⅱ	3151.43	0.1735	8424.91	634.759
										Doushantuo	Member Ⅱ	3151.45	0.1659	8431.05	634.765
										Doushantuo	Member Ⅱ	3151.47	0.3213	8437.19	634.771
										Doushantuo	Member Ⅱ	3151.49	0.2807	8443.33	634.778
										Doushantuo	Member Ⅱ	3151.51	0.2398	8449.47	634.784
										Doushantuo	Member Ⅱ	3151.53	0.3124	8455.61	634.79
										Doushantuo	Member Ⅱ	3151.55	0.3826	8461.76	634.796
										Doushantuo	Member Ⅱ	3151.57	0.32	8467.9	634.802
										Doushantuo	Member Ⅱ	3151.59	0.338	8474.04	634.808
										Doushantuo	Member Ⅱ	3151.61	0.3607	8480.18	634.814
										Doushantuo	Member Ⅱ	3151.63	0.3555	8486.32	634.82
										Doushantuo	Member Ⅱ	3151.65	0.352	8492.46	634.827
										Doushantuo	Member Ⅱ	3151.67	0.3805	8498.6	634.833
										Doushantuo	Member Ⅱ	3151.69	0.3973	8504.74	634.839
										Doushantuo	Member Ⅱ	3151.71	0.3781	8510.88	634.845
										Doushantuo	Member Ⅱ	3151.73	0.3967	8517.75	634.852
										Doushantuo	Member Ⅱ	3151.75	0.3051	8524.62	634.859
										Doushantuo	Member Ⅱ	3151.77	0.3281	8531.49	634.866
										Doushantuo	Member Ⅱ	3151.79	0.3682	8538.36	634.873
										Doushantuo	Member Ⅱ	3151.81	0.3315	8545.23	634.879
										Doushantuo	Member Ⅱ	3151.83	0.3227	8552.09	634.886
										Doushantuo	Member Ⅱ	3151.85	0.3061	8558.96	634.893
										Doushantuo	Member Ⅰ	3151.87	0.3242	8565.83	634.9	Anchor point. The age for the top of Member Ⅰ,as suggested by ATS#1 from the ZK68 drillcore
										Doushantuo	Member Ⅰ	3151.89	0.3578	8572.7	634.907
										Doushantuo	Member Ⅰ	3151.91	0.3752	8579.57	634.914
										Doushantuo	Member Ⅰ	3151.93	0.3776	8586.44	634.921
										Doushantuo	Member Ⅰ	3151.95	0.3607	8593.31	634.927
										Doushantuo	Member Ⅰ	3151.97	0.3606	8600.18	634.934
										Doushantuo	Member Ⅰ	3151.99	0.3593	8607.05	634.941
										Doushantuo	Member Ⅰ	3152.01	0.3649	8613.92	634.948
										Doushantuo	Member Ⅰ	3152.03	0.3539	8620.79	634.955
										Doushantuo	Member Ⅰ	3152.05	0.3403	8627.66	634.962
										Doushantuo	Member Ⅰ	3152.07	0.3518	8634.52	634.969
										Doushantuo	Member Ⅰ	3152.09	0.346	8641.39	634.976
										Doushantuo	Member Ⅰ	3152.11	0.3379	8648.26	634.982
										Doushantuo	Member Ⅰ	3152.13	0.322	8655.13	634.989
										Doushantuo	Member Ⅰ	3152.15	0.2997	8662	634.996
										Doushantuo	Member Ⅰ	3152.17	0.2715	8668.87	635.003
										Doushantuo	Member Ⅰ	3152.19	0.2567	8675.74	635.01
										Doushantuo	Member Ⅰ	3152.21	0.3245	8682.61	635.017
										Doushantuo	Member Ⅰ	3152.23	0.335304	8689.48	635.024
										Doushantuo	Member Ⅰ	3152.25	0.35	8696.35	635.031
										Doushantuo	Member Ⅰ	3152.27	0.329478	8703.22	635.037
										Doushantuo	Member Ⅰ	3152.29	0.321217	8710.09	635.044
										Doushantuo	Member Ⅰ	3152.31	0.348522	8716.95	635.051
										Doushantuo	Member Ⅰ	3152.33	0.342435	8723.82	635.058
										Doushantuo	Member Ⅰ	3152.35	0.326	8730.69	635.065
										Doushantuo	Member Ⅰ	3152.37	0.23	8737.56	635.072
										Doushantuo	Member Ⅰ	3152.39	0.1869	8744.43	635.079
										Doushantuo	Member Ⅰ	3152.41	0.1696	8751.3	635.085
										Doushantuo	Member Ⅰ	3152.43	0.1396	8758.17	635.092
										Doushantuo	Member Ⅰ	3152.45	0.0911	8765.04	635.099
										Doushantuo	Member Ⅰ	3152.47	0.1121	8771.91	635.106
										Doushantuo	Member Ⅰ	3152.49	0.0671	8778.78	635.113
										Doushantuo	Member Ⅰ	3152.51	0.158	8785.65	635.12
										Doushantuo	Member Ⅰ	3152.53	0.1495	8792.52	635.127
										Doushantuo	Member Ⅰ	3152.55	0.1206	8799.38	635.134
										Doushantuo	Member Ⅰ	3152.57	0.1578	8806.25	635.14
										Doushantuo	Member Ⅰ	3152.59	0.196	8813.12	635.147
										Doushantuo	Member Ⅰ	3152.61	0.30153	8819.99	635.154
										Doushantuo	Member Ⅰ	3152.63	0.279105	8826.86	635.161
										Doushantuo	Member Ⅰ	3152.65	0.104995	8833.73	635.168
										Doushantuo	Member Ⅰ	3152.67	0.227815	8840.6	635.175
										Doushantuo	Member Ⅰ	3152.69	0.297505	8847.47	635.182
										Doushantuo	Member Ⅰ	3152.71	0.340745	8854.34	635.189
										Doushantuo	Member Ⅰ	3152.73	0.352935	8861.21	635.195
										Doushantuo	Member Ⅰ	3152.75	0.385365	8868.08	635.202
										Doushantuo	Member Ⅰ	3152.77	0.405605	8874.95	635.209
										Doushantuo	Member Ⅰ	3152.79	0.3795	8881.81	635.216
										Doushantuo	Member Ⅰ	3152.81	0.444935	8888.68	635.223
										Doushantuo	Member Ⅰ	3152.83	0.36225	8895.55	635.23
										Doushantuo	Member Ⅰ	3152.85	0.39606	8902.42	635.237
										Doushantuo	Member Ⅰ	3152.87	0.393875	8909.29	635.243
										Doushantuo	Member Ⅰ	3152.89	0.39399	8916.16	635.25
										Doushantuo	Member Ⅰ	3152.91	0.37743	8922.7	635.257
										Doushantuo	Member Ⅰ	3152.93	0.33925	8929.23	635.263
										Doushantuo	Member Ⅰ	3152.95	0.24472	8935.77	635.27
										Doushantuo	Member Ⅰ	3152.97	0.22218	8942.31	635.276
										Doushantuo	Member Ⅰ	3152.99	0.290835	8948.84	635.283
										Doushantuo	Member Ⅰ	3153.01	0.301415	8955.38	635.29
										Doushantuo	Member Ⅰ	3153.03	0.29946	8961.92	635.296
										Doushantuo	Member Ⅰ	3153.05	0.30475	8968.45	635.303
										Doushantuo	Member Ⅰ	3153.07	0.265765	8974.99	635.309
										Doushantuo	Member Ⅰ	3153.09	0.253575	8981.53	635.316
										Doushantuo	Member Ⅰ	3153.11	0.231265	8988.06	635.322
										Doushantuo	Member Ⅰ	3153.13	0.26565	8994.6	635.329
										Doushantuo	Member Ⅰ	3153.15	0.39629	9001.14	635.335
										Doushantuo	Member Ⅰ	3153.17	0.37237	9007.67	635.342
										Doushantuo	Member Ⅰ	3153.19	0.27876	9014.21	635.348
										Doushantuo	Member Ⅰ	3153.21	0.261165	9020.75	635.355
										Doushantuo	Member Ⅰ	3153.23	0.27761	9027.29	635.361
										Doushantuo	Member Ⅰ	3153.25	0.281635	9033.82	635.368
										Doushantuo	Member Ⅰ	3153.27	0.24	9040.36	635.375
										Doushantuo	Member Ⅰ	3153.29	0.2325	9046.9	635.381
										Doushantuo	Member Ⅰ	3153.31	0.2134	9053.43	635.388
										Doushantuo	Member Ⅰ	3153.33	0.2319	9059.97	635.394
										Doushantuo	Member Ⅰ	3153.35	0.2359	9066.51	635.401
										Doushantuo	Member Ⅰ	3153.37	0.2112	9073.04	635.407
										Doushantuo	Member Ⅰ	3153.39	0.1784	9079.58	635.414
										Doushantuo	Member Ⅰ	3153.41	0.1631	9086.12	635.42
										Doushantuo	Member Ⅰ	3153.43	0.1552	9092.65	635.427
										Doushantuo	Member Ⅰ	3153.45	0.1723	9099.19	635.433
										Doushantuo	Member Ⅰ	3153.47	0.2211	9105.73	635.44
										Doushantuo	Member Ⅰ	3153.49	0.2905	9112.26	635.446
										Doushantuo	Member Ⅰ	3153.51	0.3139	9118.8	635.453
										Doushantuo	Member Ⅰ	3153.53	0.3098	9125.34	635.46
										Doushantuo	Member Ⅰ	3153.55	0.2775	9131.87	635.466
										Doushantuo	Member Ⅰ	3153.57	0.2888	9138.41	635.473
										Doushantuo	Member Ⅰ	3153.59	0.3067	9144.95	635.479
										Doushantuo	Member Ⅰ	3153.61	0.261	9151.48	635.486
										Doushantuo	Member Ⅰ	3153.63	0.2295	9158.02	635.492
										Doushantuo	Member Ⅰ	3153.65	0.1856	9164.56	635.499
										Doushantuo	Member Ⅰ	3153.67	0.2364	9171.09	635.505
										Doushantuo	Member Ⅰ	3153.69	0.2745	9177.63	635.512
										Doushantuo	Member Ⅰ	3153.71	0.3042	9184.17	635.518
										Doushantuo	Member Ⅰ	3153.73	0.3969	9190.7	635.525
										Doushantuo	Member Ⅰ	3153.75	0.4638	9197.24	635.531
										Doushantuo	Member Ⅰ	3153.77	0.6029	9203.78	635.538
										Doushantuo	Member Ⅰ	3153.79	0.6488	9210.31	635.544
										Doushantuo	Member Ⅰ	3153.81	0.4515	9216.85	635.551
										Doushantuo	Member Ⅰ	3153.83	0.1405	9223.39	635.558
										Doushantuo	Member Ⅰ	3153.85	0.0714	9229.93	635.564
										Doushantuo	Member Ⅰ	3153.87	0.1041	9236.46	635.571
										Doushantuo	Member Ⅰ	3153.89	0.1434	9243	635.577
										Doushantuo	Member Ⅰ	3153.91	0.3261	9249.54	635.584
										Doushantuo	Member Ⅰ	3153.93	0.712	9256.07	635.59
										Doushantuo	Member Ⅰ	3153.95	0.671	9262.61	635.597
										Doushantuo	Member Ⅰ	3153.97	0.7834	9269.15	635.603
										Doushantuo	Member Ⅰ	3153.99	0.5195	9275.68	635.61
										Doushantuo	Member Ⅰ	3154.01	0.5505	9282.22	635.616
										Doushantuo	Member Ⅰ	3154.03	0.4211	9288.76	635.623
										Doushantuo	Member Ⅰ	3154.05	0.3428	9295.29	635.629
										Doushantuo	Member Ⅰ	3154.07	0.3964	9301.83	635.636
										Doushantuo	Member Ⅰ	3154.09	0.4008	9308.37	635.643
										Doushantuo	Member Ⅰ	3154.11	0.3669	9314.9	635.649
										Doushantuo	Member Ⅰ	3154.13	0.3215	9321.44	635.656
										Doushantuo	Member Ⅰ	3154.15	0.3264	9327.98	635.662
										Doushantuo	Member Ⅰ	3154.17	0.3458	9334.51	635.669
										Doushantuo	Member Ⅰ	3154.19	0.3444	9341.05	635.675
										Doushantuo	Member Ⅰ	3154.21	0.5162	9347.59	635.682
										Doushantuo	Member Ⅰ	3154.23	0.3673	9354.12	635.688
										Doushantuo	Member Ⅰ	3154.25	0.2755	9360.66	635.695
										Doushantuo	Member Ⅰ	3154.27	0.259	9367.2	635.701
										Doushantuo	Member Ⅰ	3154.29	0.2801	9373.73	635.708
										Doushantuo	Member Ⅰ	3154.31	0.324	9380.27	635.714
										Doushantuo	Member Ⅰ	3154.33	0.6727	9386.81	635.721
										Doushantuo	Member Ⅰ	3154.35	0.6679	9393.34	635.728
										Doushantuo	Member Ⅰ	3154.37	0.609	9399.88	635.734

## Sheet: ZK68
	Formation	Member	Subset	Depth (m) of the 405-kyr eccentricity maxima	Floating astronomical time (age model; kyr)	405-kyr eccentricity cycles	Sedimentation rate on a 405-kyr scale (cm/kyr)	Mean sedimentation rate (cm/kyr)		Major events	Formation	Member	Depth/m	MS (10-3SI)	Floating astronomical time scale (kyr)	Absolute astronomical time sacle (Ma)	Note
	Liuchapo	Member Ⅲ	Subset D3	1384.18	405.28	E-7	0.53	0.167671			Doushantuo	Member Ⅲ	1384	0.171	371.507	578.422
	Liuchapo	Member Ⅲ		1386.34	810.56	E-6	0.533333				Doushantuo	Member Ⅲ	1384.02	0.203	375.259	578.425
	Doushantuo	Member Ⅲ		1388.42	1215.84	E-5	0.51358				Doushantuo	Member Ⅲ	1384.04	0.227	379.012	578.429
	Doushantuo	Member Ⅲ		1390.98	1621.12	E-4	0.632099				Doushantuo	Member Ⅲ	1384.06	0.229	382.764	578.433
	Doushantuo	Member Ⅲ		1393.42	2026.4	E-3	0.602469				Doushantuo	Member Ⅲ	1384.08	0.2117	386.517	578.437
	Doushantuo	Member Ⅲ		1395.42	2431.68	E-2	0.493827				Doushantuo	Member Ⅲ	1384.1	0.197	390.27	578.44
	Doushantuo	Member Ⅲ		1397.6	2836.96	E-1	0.538272				Doushantuo	Member Ⅲ	1384.12	0.161	394.022	578.444
	Doushantuo	Member Ⅱ	Subset D2-5	1399.44	3242.24	E0	0.454321				Doushantuo	Member Ⅲ	1384.14	0.1537	397.775	578.448
	Doushantuo	Member Ⅱ		1399.96	3647.52	E1	0.128395				Doushantuo	Member Ⅲ	1384.16	0.186	401.527	578.452
	Doushantuo	Member Ⅱ		1400.6	4052.8	E2	0.158025				Doushantuo	Member Ⅲ	1384.18	0.22	405.28	578.455
	Doushantuo	Member Ⅱ		1401.3	4458.08	E3	0.17284				Doushantuo	Member Ⅲ	1384.2	0.216	409.033	578.459
	Doushantuo	Member Ⅱ		1401.9	4863.36	E4	0.148148				Doushantuo	Member Ⅲ	1384.22	0.211	412.785	578.463
	Doushantuo	Member Ⅱ		1402.44	5268.64	E5	0.133333				Doushantuo	Member Ⅲ	1384.24	0.197	416.538	578.467
	Doushantuo	Member Ⅱ		1402.98	5673.92	E6	0.133333				Doushantuo	Member Ⅲ	1384.26	0.1775	420.29	578.47
	Doushantuo	Member Ⅱ		1403.78	6079.2	E7	0.197531				Doushantuo	Member Ⅲ	1384.28	0.1517	424.043	578.474
	Doushantuo	Member Ⅱ		1404.34	6484.48	E8	0.138272				Doushantuo	Member Ⅲ	1384.3	0.115	427.796	578.478
	Doushantuo	Member Ⅱ		1404.84	6889.76	E9	0.123457				Doushantuo	Member Ⅲ	1384.32	0.134	431.548	578.482
	Doushantuo	Member Ⅱ		1405.22	7295.04	E10	0.0938272				Doushantuo	Member Ⅲ	1384.34	0.136	435.301	578.485
	Doushantuo	Member Ⅱ		1405.72	7700.32	E11	0.123457				Doushantuo	Member Ⅲ	1384.36	0.135	439.053	578.489
	Doushantuo	Member Ⅱ		1406.26	8105.6	E12	0.133333				Doushantuo	Member Ⅲ	1384.38	0.1353	442.806	578.493
	Doushantuo	Member Ⅱ		1406.76	8510.88	E13	0.123457				Doushantuo	Member Ⅲ	1384.4	0.14	446.559	578.497
	Doushantuo	Member Ⅱ		1407.24	8916.16	E14	0.118519				Doushantuo	Member Ⅲ	1384.42	0.137	450.311	578.5
	Doushantuo	Member Ⅱ		1407.74	9321.44	E15	0.123457				Doushantuo	Member Ⅲ	1384.44	0.1457	454.064	578.504
	Doushantuo	Member Ⅱ		1408.16	9726.72	E16	0.103704				Doushantuo	Member Ⅲ	1384.46	0.1535	457.816	578.508
	Doushantuo	Member Ⅱ		1408.56	10132	E17	0.0987654				Doushantuo	Member Ⅲ	1384.48	0.1563	461.569	578.512
	Doushantuo	Member Ⅱ		1409	10537.3	E18	0.108642				Doushantuo	Member Ⅲ	1384.5	0.155	465.321	578.515
	Doushantuo	Member Ⅱ		1409.5	10942.6	E19	0.123457				Doushantuo	Member Ⅲ	1384.52	0.161	469.074	578.519
	Doushantuo	Member Ⅱ		1409.82	11347.8	E20	0.0790123				Doushantuo	Member Ⅲ	1384.54	0.1617	472.827	578.523
	Doushantuo	Member Ⅱ		1410.36	11753.1	E21	0.133333				Doushantuo	Member Ⅲ	1384.56	0.161	476.579	578.527
	Doushantuo	Member Ⅱ		1410.94	12158.4	E22	0.14321				Doushantuo	Member Ⅲ	1384.58	0.163	480.332	578.53
	Doushantuo	Member Ⅱ		1411.5	12563.7	E23	0.138272				Doushantuo	Member Ⅲ	1384.6	0.169	484.084	578.534
	Doushantuo	Member Ⅱ		1411.88	12969	E24	0.0938272				Doushantuo	Member Ⅲ	1384.62	0.173	487.837	578.538
	Doushantuo	Member Ⅱ		1412.34	13374.2	E25	0.11358				Doushantuo	Member Ⅲ	1384.64	0.1657	491.59	578.542
	Doushantuo	Member Ⅱ		1412.84	13779.5	E26	0.123457				Doushantuo	Member Ⅲ	1384.66	0.1645	495.342	578.545
	Doushantuo	Member Ⅱ		1413.38	14184.8	E27	0.133333				Doushantuo	Member Ⅲ	1384.68	0.165	499.095	578.549
	Doushantuo	Member Ⅱ	Subset D2-4	1414.28	14590.1	E28	0.222222				Doushantuo	Member Ⅲ	1384.7	0.161	502.847	578.553
	Doushantuo	Member Ⅱ		1414.98	14995.4	E29	0.17284				Doushantuo	Member Ⅲ	1384.72	0.135	506.6	578.557
	Doushantuo	Member Ⅱ		1415.6	15400.6	E30	0.153086				Doushantuo	Member Ⅲ	1384.74	0.0769	510.353	578.56
	Doushantuo	Member Ⅱ		1416.2	15805.9	E31	0.148148				Doushantuo	Member Ⅲ	1384.76	0.0667	514.105	578.564
	Doushantuo	Member Ⅱ		1416.86	16211.2	E32	0.162963				Doushantuo	Member Ⅲ	1384.78	0.0794	517.858	578.568
	Doushantuo	Member Ⅱ		1417.54	16616.5	E33	0.167901				Doushantuo	Member Ⅲ	1384.8	0.09	521.61	578.572
	Doushantuo	Member Ⅱ		1418.2	17021.8	E34	0.162963				Doushantuo	Member Ⅲ	1384.82	0.0767	525.363	578.575
	Doushantuo	Member Ⅱ		1418.9	17427	E35	0.17284				Doushantuo	Member Ⅲ	1384.84	0.0883	529.116	578.579
	Doushantuo	Member Ⅱ		1419.58	17832.3	E36	0.167901				Doushantuo	Member Ⅲ	1384.86	0.0833	532.868	578.583
	Doushantuo	Member Ⅱ		1420.3	18237.6	E37	0.177778				Doushantuo	Member Ⅲ	1384.88	0.0967	536.621	578.587
	Doushantuo	Member Ⅱ		1420.98	18642.9	E38	0.167901				Doushantuo	Member Ⅲ	1384.9	0.1283	540.373	578.59
	Doushantuo	Member Ⅱ		1421.78	19048.2	E39	0.197531				Doushantuo	Member Ⅲ	1384.92	0.1092	544.126	578.594
	Doushantuo	Member Ⅱ		1422.52	19453.4	E40	0.182716				Doushantuo	Member Ⅲ	1384.94	0.0925	547.879	578.598
	Doushantuo	Member Ⅱ		1423.3	19858.7	E41	0.192593				Doushantuo	Member Ⅲ	1384.96	0.09	551.631	578.602
	Doushantuo	Member Ⅱ		1423.98	20264	E42	0.167901				Doushantuo	Member Ⅲ	1384.98	0.0979	555.384	578.605
	Doushantuo	Member Ⅱ		1424.64	20669.3	E43	0.162963				Doushantuo	Member Ⅲ	1385	0.0944	559.136	578.609
	Doushantuo	Member Ⅱ		1425.32	21074.6	E44	0.167901				Doushantuo	Member Ⅲ	1385.02	0.09	562.889	578.613
	Doushantuo	Member Ⅱ		1425.9	21479.8	E45	0.14321				Doushantuo	Member Ⅲ	1385.04	0.1125	566.641	578.617
	Doushantuo	Member Ⅱ		1426.56	21885.1	E46	0.162963				Doushantuo	Member Ⅲ	1385.06	0.1225	570.394	578.62
	Doushantuo	Member Ⅱ		1427.26	22290.4	E47	0.17284				Doushantuo	Member Ⅲ	1385.08	0.1025	574.147	578.624
	Doushantuo	Member Ⅱ		1428.04	22695.7	E48	0.192593				Doushantuo	Member Ⅲ	1385.1	0.1142	577.899	578.628
	Doushantuo	Member Ⅱ		1428.88	23101	E49	0.207407				Doushantuo	Member Ⅲ	1385.12	0.1247	581.652	578.632
	Doushantuo	Member Ⅱ		1429.56	23506.2	E50	0.167901				Doushantuo	Member Ⅲ	1385.14	0.1338	585.404	578.635
	Doushantuo	Member Ⅱ	Subset D2-3	1430.16	23911.5	E51	0.148148				Doushantuo	Member Ⅲ	1385.16	0.1371	589.157	578.639
	Doushantuo	Member Ⅱ		1430.58	24316.8	E52	0.103704				Doushantuo	Member Ⅲ	1385.18	0.1183	592.91	578.643
	Doushantuo	Member Ⅱ		1431	24722.1	E53	0.103704				Doushantuo	Member Ⅲ	1385.2	0.1375	596.662	578.647
	Doushantuo	Member Ⅱ		1431.44	25127.4	E54	0.108642				Doushantuo	Member Ⅲ	1385.22	0.1339	600.415	578.65
	Doushantuo	Member Ⅱ		1432.02	25532.6	E55	0.14321				Doushantuo	Member Ⅲ	1385.24	0.1317	604.167	578.654
	Doushantuo	Member Ⅱ		1432.44	25937.9	E56	0.103704				Doushantuo	Member Ⅲ	1385.26	0.1158	607.92	578.658
	Doushantuo	Member Ⅱ		1432.88	26343.2	E57	0.108642				Doushantuo	Member Ⅲ	1385.28	0.0875	611.673	578.662
	Doushantuo	Member Ⅱ		1433.32	26748.5	E58	0.108642				Doushantuo	Member Ⅲ	1385.3	0.1308	615.425	578.665
	Doushantuo	Member Ⅱ		1433.74	27153.8	E59	0.103704				Doushantuo	Member Ⅲ	1385.32	0.0933	619.178	578.669
	Doushantuo	Member Ⅱ		1434.16	27559	E60	0.103704				Doushantuo	Member Ⅲ	1385.34	0.0883	622.93	578.673
	Doushantuo	Member Ⅱ		1434.58	27964.3	E61	0.103704				Doushantuo	Member Ⅲ	1385.36	0.0904	626.683	578.677
	Doushantuo	Member Ⅱ		1434.98	28369.6	E62	0.0987654				Doushantuo	Member Ⅲ	1385.38	0.0867	630.436	578.68
	Doushantuo	Member Ⅱ		1435.42	28774.9	E63	0.108642				Doushantuo	Member Ⅲ	1385.4	0.0625	634.188	578.684
	Doushantuo	Member Ⅱ		1435.86	29180.2	E64	0.108642				Doushantuo	Member Ⅲ	1385.42	0.0517	637.941	578.688
	Doushantuo	Member Ⅱ		1436.3	29585.4	E65	0.108642				Doushantuo	Member Ⅲ	1385.44	0.0617	641.693	578.692
	Doushantuo	Member Ⅱ		1436.74	29990.7	E66	0.108642				Doushantuo	Member Ⅲ	1385.46	0.0717	645.446	578.695
	Doushantuo	Member Ⅱ		1437.18	30396	E67	0.108642				Doushantuo	Member Ⅲ	1385.48	0.0542	649.199	578.699
	Doushantuo	Member Ⅱ		1437.62	30801.3	E68	0.108642				Doushantuo	Member Ⅲ	1385.5	0.1208	652.951	578.703
	Doushantuo	Member Ⅱ		1438.04	31206.6	E69	0.103704				Doushantuo	Member Ⅲ	1385.52	0.1225	656.704	578.707
	Doushantuo	Member Ⅱ		1438.46	31611.8	E70	0.103704				Doushantuo	Member Ⅲ	1385.54	0.085	660.456	578.71
	Doushantuo	Member Ⅱ		1438.88	32017.1	E71	0.103704				Doushantuo	Member Ⅲ	1385.56	0.0994	664.209	578.714
	Doushantuo	Member Ⅱ		1439.3	32422.4	E72	0.103704				Doushantuo	Member Ⅲ	1385.58	0.0975	667.961	578.718
	Doushantuo	Member Ⅱ		1439.72	32827.7	E73	0.103704				Doushantuo	Member Ⅲ	1385.6	0.0904	671.714	578.722
	Doushantuo	Member Ⅱ		1440.16	33233	E74	0.108642				Doushantuo	Member Ⅲ	1385.62	0.1046	675.467	578.726
	Doushantuo	Member Ⅱ		1440.58	33638.2	E75	0.103704				Doushantuo	Member Ⅲ	1385.64	0.105	679.219	578.729
	Doushantuo	Member Ⅱ		1441	34043.5	E76	0.103704				Doushantuo	Member Ⅲ	1385.66	0.0842	682.972	578.733
	Doushantuo	Member Ⅱ		1441.42	34448.8	E77	0.103704				Doushantuo	Member Ⅲ	1385.68	0.0796	686.724	578.737
	Doushantuo	Member Ⅱ		1441.9	34854.1	E78	0.118519				Doushantuo	Member Ⅲ	1385.7	0.0933	690.477	578.741
	Doushantuo	Member Ⅱ		1442.36	35259.4	E79	0.11358				Doushantuo	Member Ⅲ	1385.72	0.0796	694.23	578.744
	Doushantuo	Member Ⅱ		1442.8	35664.6	E80	0.108642				Doushantuo	Member Ⅲ	1385.74	0.0629	697.982	578.748
	Doushantuo	Member Ⅱ		1443.22	36069.9	E81	0.103704				Doushantuo	Member Ⅲ	1385.76	0.0717	701.735	578.752
	Doushantuo	Member Ⅱ		1443.64	36475.2	E82	0.103704				Doushantuo	Member Ⅲ	1385.78	0.0767	705.487	578.756
	Doushantuo	Member Ⅱ		1444.06	36880.5	E83	0.103704				Doushantuo	Member Ⅲ	1385.8	0.0667	709.24	578.759
	Doushantuo	Member Ⅱ		1444.48	37285.8	E84	0.103704				Doushantuo	Member Ⅲ	1385.82	0.0767	712.993	578.763
	Doushantuo	Member Ⅱ		1444.9	37691	E85	0.103704				Doushantuo	Member Ⅲ	1385.84	0.0867	716.745	578.767
	Doushantuo	Member Ⅱ		1445.48	38096.3	E86	0.14321				Doushantuo	Member Ⅲ	1385.86	0.1017	720.498	578.771
	Doushantuo	Member Ⅱ	Subset D2-2	1446.4	38501.6	E87	0.22716				Doushantuo	Member Ⅲ	1385.88	0.0808	724.25	578.774
	Doushantuo	Member Ⅱ		1447.26	38906.9	E88	0.212346				Doushantuo	Member Ⅲ	1385.9	0.08	728.003	578.778
	Doushantuo	Member Ⅱ		1447.7	39312.2	E89	0.108642				Doushantuo	Member Ⅲ	1385.92	0.0733	731.756	578.782
	Doushantuo	Member Ⅱ		1448.36	39717.4	E90	0.162963				Doushantuo	Member Ⅲ	1385.94	0.1194	735.508	578.786
	Doushantuo	Member Ⅱ		1449.26	40122.7	E91	0.222222				Doushantuo	Member Ⅲ	1385.96	0.1139	739.261	578.789
	Doushantuo	Member Ⅱ		1450.12	40528	E92	0.212346				Doushantuo	Member Ⅲ	1385.98	0.0931	743.013	578.793
	Doushantuo	Member Ⅱ		1450.94	40933.3	E93	0.202469				Doushantuo	Member Ⅲ	1386	0.1022	746.766	578.797
	Doushantuo	Member Ⅱ		1451.48	41338.6	E94	0.133333				Doushantuo	Member Ⅲ	1386.02	0.0959	750.519	578.801
	Doushantuo	Member Ⅱ		1451.88	41743.8	E95	0.0987654				Doushantuo	Member Ⅲ	1386.04	0.0958	754.271	578.804
	Doushantuo	Member Ⅱ		1452.4	42149.1	E96	0.128395				Doushantuo	Member Ⅲ	1386.06	0.0838	758.024	578.808
	Doushantuo	Member Ⅱ		1453.06	42554.4	E97	0.162963				Doushantuo	Member Ⅲ	1386.08	0.0971	761.776	578.812
	Doushantuo	Member Ⅱ		1453.94	42959.7	E98	0.217284				Doushantuo	Member Ⅲ	1386.1	0.1013	765.529	578.816
	Doushantuo	Member Ⅱ		1454.62	43365	E99	0.167901				Doushantuo	Member Ⅲ	1386.12	0.0979	769.281	578.819
	Doushantuo	Member Ⅱ		1455.12	43770.2	E100	0.123457				Doushantuo	Member Ⅲ	1386.14	0.1096	773.034	578.823
	Doushantuo	Member Ⅱ		1455.92	44175.5	E101	0.197531				Doushantuo	Member Ⅲ	1386.16	0.1063	776.787	578.827
	Doushantuo	Member Ⅱ		1456.72	44580.8	E102	0.197531				Doushantuo	Member Ⅲ	1386.18	0.1158	780.539	578.831
	Doushantuo	Member Ⅱ		1457.5	44986.1	E103	0.192593				Doushantuo	Member Ⅲ	1386.2	0.1025	784.292	578.834
	Doushantuo	Member Ⅱ		1457.94	45391.4	E104	0.108642				Doushantuo	Member Ⅲ	1386.22	0.115	788.044	578.838
	Doushantuo	Member Ⅱ	Subset D2-1	1458.56	45796.6	E105	0.153086				Doushantuo	Member Ⅲ	1386.24	0.1058	791.797	578.842
	Doushantuo	Member Ⅱ		1459.1	46201.9	E106	0.133333				Doushantuo	Member Ⅲ	1386.26	0.0992	795.55	578.846
	Doushantuo	Member Ⅱ		1459.66	46607.2	E107	0.138272				Doushantuo	Member Ⅲ	1386.28	0.0717	799.302	578.849
	Doushantuo	Member Ⅱ		1460.18	47012.5	E108	0.128395				Doushantuo	Member Ⅲ	1386.3	0.0758	803.055	578.853
	Doushantuo	Member Ⅱ		1460.66	47417.8	E109	0.118519				Doushantuo	Member Ⅲ	1386.32	0.0917	806.807	578.857
	Doushantuo	Member Ⅱ		1461.28	47823	E110	0.153086				Doushantuo	Member Ⅲ	1386.34	0.0958	810.56	578.861
	Doushantuo	Member Ⅱ		1461.74	48228.3	E111	0.11358				Doushantuo	Member Ⅲ	1386.36	0.1083	814.457	578.864
	Doushantuo	Member Ⅱ		1462.18	48633.6	E112	0.108642				Doushantuo	Member Ⅲ	1386.38	0.1108	818.354	578.868
	Doushantuo	Member Ⅱ		1462.66	49038.9	E113	0.118519				Doushantuo	Member Ⅲ	1386.4	0.1058	822.251	578.872
	Doushantuo	Member Ⅱ		1463.28	49444.2	E114	0.153086				Doushantuo	Member Ⅲ	1386.42	0.0892	826.148	578.876
	Doushantuo	Member Ⅱ		1463.76	49849.4	E115	0.118519				Doushantuo	Member Ⅲ	1386.44	0.0925	830.045	578.88
	Doushantuo	Member Ⅱ		1464.46	50254.7	E116	0.17284				Doushantuo	Member Ⅲ	1386.46	0.1117	833.942	578.884
	Doushantuo	Member Ⅱ		1465.1	50660	E117	0.158025				Doushantuo	Member Ⅲ	1386.48	0.1017	837.838	578.888
	Doushantuo	Member Ⅱ		1465.6	51065.3	E118	0.123457				Doushantuo	Member Ⅲ	1386.5	0.085	841.735	578.892
	Doushantuo	Member Ⅱ		1466.04	51470.6	E119	0.108642				Doushantuo	Member Ⅲ	1386.52	0.0808	845.632	578.896
	Doushantuo	Member Ⅱ		1466.46	51875.8	E120	0.103704				Doushantuo	Member Ⅲ	1386.54	0.0608	849.529	578.9
	Doushantuo	Member Ⅱ		1466.86	52281.1	E121	0.0987654				Doushantuo	Member Ⅲ	1386.56	0.0683	853.426	578.903
	Doushantuo	Member Ⅱ		1467.28	52686.4	E122	0.103704				Doushantuo	Member Ⅲ	1386.58	0.0983	857.323	578.907
	Doushantuo	Member Ⅱ		1467.8	53091.7	E123	0.128395				Doushantuo	Member Ⅲ	1386.6	0.0817	861.22	578.911
	Doushantuo	Member Ⅱ		1468.3	53497	E124	0.123457				Doushantuo	Member Ⅲ	1386.62	0.0807	865.117	578.915
	Doushantuo	Member Ⅱ		1468.76	53902.2	E125	0.11358				Doushantuo	Member Ⅲ	1386.64	0.0958	869.014	578.919
	Doushantuo	Member Ⅱ		1469.22	54307.5	E126	0.11358				Doushantuo	Member Ⅲ	1386.66	0.105	872.911	578.923
	Doushantuo	Member Ⅱ		1469.64	54712.8	E127	0.103704				Doushantuo	Member Ⅲ	1386.68	0.1042	876.808	578.927
	Doushantuo	Member Ⅱ		1470.04	55118.1	E128	0.0987654				Doushantuo	Member Ⅲ	1386.7	0.0918	880.705	578.931
	Doushantuo	Member Ⅱ		1470.46	55523.4	E129	0.103704				Doushantuo	Member Ⅲ	1386.72	0.1017	884.602	578.935
	Doushantuo	Member Ⅱ		1470.84	55928.6	E130	0.0938272				Doushantuo	Member Ⅲ	1386.74	0.0967	888.498	578.939
	Doushantuo	Member Ⅱ		1471.22	56333.9	E131	0.0938272				Doushantuo	Member Ⅲ	1386.76	0.0925	892.395	578.942
	Doushantuo	Member Ⅰ		1471.68	56739.2	E132	0.11358				Doushantuo	Member Ⅲ	1386.78	0.0583	896.292	578.946
	Doushantuo	Member Ⅰ	Subset D1	1472.88	57144.5	E133	0.296296				Doushantuo	Member Ⅲ	1386.8	0.0742	900.189	578.95
	Doushantuo	Member Ⅰ		1476	57549.8	E134	0.77037				Doushantuo	Member Ⅲ	1386.82	0.0892	904.086	578.954
	Doushantuo	Member Ⅰ		1479.14	57955	E135	0.775309				Doushantuo	Member Ⅲ	1386.84	0.0882	907.983	578.958
											Doushantuo	Member Ⅲ	1386.86	0.0917	911.88	578.962
											Doushantuo	Member Ⅲ	1386.88	0.1	915.777	578.966
											Doushantuo	Member Ⅲ	1386.9	0.1076	919.674	578.97
											Doushantuo	Member Ⅲ	1386.92	0.091	923.571	578.974
											Doushantuo	Member Ⅲ	1386.94	0.0861	927.468	578.978
											Doushantuo	Member Ⅲ	1386.96	0.0979	931.365	578.981
											Doushantuo	Member Ⅲ	1386.98	0.0958	935.262	578.985
											Doushantuo	Member Ⅲ	1387	0.0917	939.158	578.989
											Doushantuo	Member Ⅲ	1387.02	0.0917	943.055	578.993
											Doushantuo	Member Ⅲ	1387.04	0.0958	946.952	578.997
											Doushantuo	Member Ⅲ	1387.06	0.091	950.849	579.001
											Doushantuo	Member Ⅲ	1387.08	0.0681	954.746	579.005
											Doushantuo	Member Ⅲ	1387.1	0.0861	958.643	579.009
											Doushantuo	Member Ⅲ	1387.12	0.0944	962.54	579.013
											Doushantuo	Member Ⅲ	1387.14	0.091	966.437	579.016
											Doushantuo	Member Ⅲ	1387.16	0.1028	970.334	579.02
											Doushantuo	Member Ⅲ	1387.18	0.0854	974.231	579.024
											Doushantuo	Member Ⅲ	1387.2	0.0824	978.128	579.028
											Doushantuo	Member Ⅲ	1387.22	0.0785	982.025	579.032
											Doushantuo	Member Ⅲ	1387.24	0.0882	985.922	579.036
											Doushantuo	Member Ⅲ	1387.26	0.1038	989.818	579.04
											Doushantuo	Member Ⅲ	1387.28	0.0705	993.715	579.044
											Doushantuo	Member Ⅲ	1387.3	0.0757	997.612	579.048
											Doushantuo	Member Ⅲ	1387.32	0.0931	1001.51	579.052
											Doushantuo	Member Ⅲ	1387.34	0.0951	1005.41	579.055
											Doushantuo	Member Ⅲ	1387.36	0.0965	1009.3	579.059
											Doushantuo	Member Ⅲ	1387.38	0.1014	1013.2	579.063
											Doushantuo	Member Ⅲ	1387.4	0.1	1017.1	579.067
											Doushantuo	Member Ⅲ	1387.42	0.0958	1020.99	579.071
											Doushantuo	Member Ⅲ	1387.44	0.0925	1024.89	579.075
											Doushantuo	Member Ⅲ	1387.46	0.0946	1028.79	579.079
											Doushantuo	Member Ⅲ	1387.48	0.1008	1032.68	579.083
											Doushantuo	Member Ⅲ	1387.5	0.0967	1036.58	579.087
											Doushantuo	Member Ⅲ	1387.52	0.1	1040.48	579.091
											Doushantuo	Member Ⅲ	1387.54	0.085	1044.38	579.094
											Doushantuo	Member Ⅲ	1387.56	0.0915	1048.27	579.098
											Doushantuo	Member Ⅲ	1387.58	0.0915	1052.17	579.102
											Doushantuo	Member Ⅲ	1387.6	0.09	1056.07	579.106
											Doushantuo	Member Ⅲ	1387.62	0.068	1059.96	579.11
											Doushantuo	Member Ⅲ	1387.64	0.086	1063.86	579.114
											Doushantuo	Member Ⅲ	1387.66	0.1	1067.76	579.118
											Doushantuo	Member Ⅲ	1387.68	0.1051	1071.65	579.122
											Doushantuo	Member Ⅲ	1387.7	0.0985	1075.55	579.126
											Doushantuo	Member Ⅲ	1387.72	0.075	1079.45	579.129
											Doushantuo	Member Ⅲ	1387.74	0.078	1083.34	579.133
											Doushantuo	Member Ⅲ	1387.76	0.1	1087.24	579.137
											Doushantuo	Member Ⅲ	1387.78	0.0832	1091.14	579.141
											Doushantuo	Member Ⅲ	1387.8	0.096	1095.04	579.145
											Doushantuo	Member Ⅲ	1387.82	0.071	1098.93	579.149
											Doushantuo	Member Ⅲ	1387.84	0.068	1102.83	579.153
											Doushantuo	Member Ⅲ	1387.86	0.079	1106.73	579.157
											Doushantuo	Member Ⅲ	1387.88	0.0695	1110.62	579.161
											Doushantuo	Member Ⅲ	1387.9	0.0708	1114.52	579.165
											Doushantuo	Member Ⅲ	1387.92	0.0853	1118.42	579.168
											Doushantuo	Member Ⅲ	1387.94	0.0967	1122.31	579.172
											Doushantuo	Member Ⅲ	1387.96	0.1047	1126.21	579.176
											Doushantuo	Member Ⅲ	1387.98	0.1125	1130.11	579.18
											Doushantuo	Member Ⅲ	1388	0.1108	1134	579.184
											Doushantuo	Member Ⅲ	1388.02	0.0988	1137.9	579.188
											Doushantuo	Member Ⅲ	1388.04	0.1089	1141.8	579.192
											Doushantuo	Member Ⅲ	1388.06	0.1167	1145.7	579.196
											Doushantuo	Member Ⅲ	1388.08	0.115	1149.59	579.2
											Doushantuo	Member Ⅲ	1388.1	0.1117	1153.49	579.204
											Doushantuo	Member Ⅲ	1388.12	0.1072	1157.39	579.207
											Doushantuo	Member Ⅲ	1388.14	0.1017	1161.28	579.211
											Doushantuo	Member Ⅲ	1388.16	0.095	1165.18	579.215
											Doushantuo	Member Ⅲ	1388.18	0.0939	1169.08	579.219
											Doushantuo	Member Ⅲ	1388.2	0.1017	1172.97	579.223
											Doushantuo	Member Ⅲ	1388.22	0.1186	1176.87	579.227
											Doushantuo	Member Ⅲ	1388.24	0.0858	1180.77	579.231
											Doushantuo	Member Ⅲ	1388.26	0.1097	1184.66	579.235
											Doushantuo	Member Ⅲ	1388.28	0.1163	1188.56	579.239
											Doushantuo	Member Ⅲ	1388.3	0.11	1192.46	579.242
											Doushantuo	Member Ⅲ	1388.32	0.0827	1196.36	579.246
											Doushantuo	Member Ⅲ	1388.34	0.1508	1200.25	579.25
											Doushantuo	Member Ⅲ	1388.36	0.1703	1204.15	579.254
											Doushantuo	Member Ⅲ	1388.38	0.1597	1208.05	579.258
											Doushantuo	Member Ⅲ	1388.4	0.1338	1211.94	579.262
											Doushantuo	Member Ⅲ	1388.42	0.1683	1215.84	579.266
											Doushantuo	Member Ⅲ	1388.44	0.1822	1219.01	579.269
											Doushantuo	Member Ⅲ	1388.46	0.1496	1222.17	579.272
											Doushantuo	Member Ⅲ	1388.48	0.1326	1225.34	579.275
											Doushantuo	Member Ⅲ	1388.5	0.0994	1228.51	579.279
											Doushantuo	Member Ⅲ	1388.52	0.0926	1231.67	579.282
											Doushantuo	Member Ⅲ	1388.54	0.0856	1234.84	579.285
											Doushantuo	Member Ⅲ	1388.56	0.1028	1238	579.288
											Doushantuo	Member Ⅲ	1388.58	0.1142	1241.17	579.291
											Doushantuo	Member Ⅲ	1388.6	0.0989	1244.34	579.294
											Doushantuo	Member Ⅲ	1388.62	0.0931	1247.5	579.298
											Doushantuo	Member Ⅲ	1388.64	0.0863	1250.67	579.301
											Doushantuo	Member Ⅲ	1388.66	0.0686	1253.84	579.304
											Doushantuo	Member Ⅲ	1388.68	0.0975	1257	579.307
											Doushantuo	Member Ⅲ	1388.7	0.0877	1260.17	579.31
											Doushantuo	Member Ⅲ	1388.72	0.0839	1263.33	579.313
											Doushantuo	Member Ⅲ	1388.74	0.0781	1266.5	579.317
											Doushantuo	Member Ⅲ	1388.76	0.0903	1269.67	579.32
											Doushantuo	Member Ⅲ	1388.78	0.0955	1272.83	579.323
											Doushantuo	Member Ⅲ	1388.8	0.0969	1276	579.326
											Doushantuo	Member Ⅲ	1388.82	0.0971	1279.16	579.329
											Doushantuo	Member Ⅲ	1388.84	0.0718	1282.33	579.332
											Doushantuo	Member Ⅲ	1388.86	0.0925	1285.5	579.336
											Doushantuo	Member Ⅲ	1388.88	0.0869	1288.66	579.339
											Doushantuo	Member Ⅲ	1388.9	0.1008	1291.83	579.342
											Doushantuo	Member Ⅲ	1388.92	0.08	1295	579.345
											Doushantuo	Member Ⅲ	1388.94	0.0842	1298.16	579.348
											Doushantuo	Member Ⅲ	1388.96	0.0759	1301.33	579.351
											Doushantuo	Member Ⅲ	1388.98	0.0723	1304.49	579.355
											Doushantuo	Member Ⅲ	1389	0.068	1307.66	579.358
											Doushantuo	Member Ⅲ	1389.02	0.0987	1310.83	579.361
											Doushantuo	Member Ⅲ	1389.04	0.089	1313.99	579.364
											Doushantuo	Member Ⅲ	1389.06	0.092	1317.16	579.367
											Doushantuo	Member Ⅲ	1389.08	0.086	1320.33	579.37
										Gaskiers glaciation	Doushantuo	Member Ⅲ	1389.1	0.063	1323.49	579.374
										Gaskiers glaciation	Doushantuo	Member Ⅲ	1389.12	0.066	1326.66	579.377
										Gaskiers glaciation	Doushantuo	Member Ⅲ	1389.14	0.069	1329.83	579.38
										Gaskiers glaciation	Doushantuo	Member Ⅲ	1389.16	0.076	1332.99	579.383
										Gaskiers glaciation	Doushantuo	Member Ⅲ	1389.18	0.083	1336.16	579.386
										Gaskiers glaciation	Doushantuo	Member Ⅲ	1389.2	0.0742	1339.32	579.389
										Gaskiers glaciation	Doushantuo	Member Ⅲ	1389.22	0.0813	1342.49	579.393
										Gaskiers glaciation	Doushantuo	Member Ⅲ	1389.24	0.0826	1345.66	579.396
										Gaskiers glaciation	Doushantuo	Member Ⅲ	1389.26	0.0801	1348.82	579.399
										Gaskiers glaciation	Doushantuo	Member Ⅲ	1389.28	0.0686	1351.99	579.402
										Gaskiers glaciation	Doushantuo	Member Ⅲ	1389.3	0.0671	1355.15	579.405
										Gaskiers glaciation	Doushantuo	Member Ⅲ	1389.32	0.0737	1358.32	579.408
										Gaskiers glaciation	Doushantuo	Member Ⅲ	1389.34	0.0768	1361.49	579.412
										Gaskiers glaciation	Doushantuo	Member Ⅲ	1389.36	0.0777	1364.65	579.415
										Gaskiers glaciation	Doushantuo	Member Ⅲ	1389.38	0.0699	1367.82	579.418
										Gaskiers glaciation	Doushantuo	Member Ⅲ	1389.4	0.0704	1370.99	579.421
										Gaskiers glaciation	Doushantuo	Member Ⅲ	1389.42	0.0764	1374.15	579.424
										Gaskiers glaciation	Doushantuo	Member Ⅲ	1389.44	0.0785	1377.32	579.427
										Gaskiers glaciation	Doushantuo	Member Ⅲ	1389.46	0.0804	1380.48	579.431
										Gaskiers glaciation	Doushantuo	Member Ⅲ	1389.48	0.0719	1383.65	579.434
										Gaskiers glaciation	Doushantuo	Member Ⅲ	1389.5	0.0726	1386.82	579.437
										Gaskiers glaciation	Doushantuo	Member Ⅲ	1389.52	0.0573	1389.98	579.44
										Gaskiers glaciation	Doushantuo	Member Ⅲ	1389.54	0.0694	1393.15	579.443
										Gaskiers glaciation	Doushantuo	Member Ⅲ	1389.56	0.0728	1396.32	579.446
										Gaskiers glaciation	Doushantuo	Member Ⅲ	1389.58	0.0662	1399.48	579.45
										Gaskiers glaciation	Doushantuo	Member Ⅲ	1389.6	0.0671	1402.65	579.453
										Gaskiers glaciation	Doushantuo	Member Ⅲ	1389.62	0.0706	1405.82	579.456
										Gaskiers glaciation	Doushantuo	Member Ⅲ	1389.64	0.0745	1408.98	579.459
										Gaskiers glaciation	Doushantuo	Member Ⅲ	1389.66	0.0646	1412.15	579.462
										Gaskiers glaciation	Doushantuo	Member Ⅲ	1389.68	0.0695	1415.31	579.465
										Gaskiers glaciation	Doushantuo	Member Ⅲ	1389.7	0.0683	1418.48	579.469
										Gaskiers glaciation	Doushantuo	Member Ⅲ	1389.72	0.074	1421.65	579.472
										Gaskiers glaciation	Doushantuo	Member Ⅲ	1389.74	0.0671	1424.81	579.475
										Gaskiers glaciation	Doushantuo	Member Ⅲ	1389.76	0.0725	1427.98	579.478
										Gaskiers glaciation	Doushantuo	Member Ⅲ	1389.78	0.0637	1431.14	579.481
										Gaskiers glaciation	Doushantuo	Member Ⅲ	1389.8	0.065	1434.31	579.484
										Gaskiers glaciation	Doushantuo	Member Ⅲ	1389.82	0.0687	1437.48	579.488
										Gaskiers glaciation	Doushantuo	Member Ⅲ	1389.84	0.062	1440.64	579.491
										Gaskiers glaciation	Doushantuo	Member Ⅲ	1389.86	0.065	1443.81	579.494
										Gaskiers glaciation	Doushantuo	Member Ⅲ	1389.88	0.0691	1446.98	579.497
										Gaskiers glaciation	Doushantuo	Member Ⅲ	1389.9	0.0687	1450.14	579.5
										Gaskiers glaciation	Doushantuo	Member Ⅲ	1389.92	0.068	1453.31	579.503
										Gaskiers glaciation	Doushantuo	Member Ⅲ	1389.94	0.0706	1456.47	579.507
										Gaskiers glaciation	Doushantuo	Member Ⅲ	1389.96	0.0614	1459.64	579.51
										Gaskiers glaciation	Doushantuo	Member Ⅲ	1389.98	0.0709	1462.81	579.513
										Gaskiers glaciation	Doushantuo	Member Ⅲ	1390	0.0647	1465.97	579.516
										Gaskiers glaciation	Doushantuo	Member Ⅲ	1390.02	0.0618	1469.14	579.519
										Gaskiers glaciation	Doushantuo	Member Ⅲ	1390.04	0.0541	1472.31	579.522
										Gaskiers glaciation	Doushantuo	Member Ⅲ	1390.06	0.0692	1475.47	579.526
										Gaskiers glaciation	Doushantuo	Member Ⅲ	1390.08	0.0676	1478.64	579.529
										Gaskiers glaciation	Doushantuo	Member Ⅲ	1390.1	0.0684	1481.81	579.532
										Gaskiers glaciation	Doushantuo	Member Ⅲ	1390.12	0.0621	1484.97	579.535
										Gaskiers glaciation	Doushantuo	Member Ⅲ	1390.14	0.0673	1488.14	579.538
										Gaskiers glaciation	Doushantuo	Member Ⅲ	1390.16	0.0565	1491.3	579.541
										Gaskiers glaciation	Doushantuo	Member Ⅲ	1390.18	0.0671	1494.47	579.545
										Gaskiers glaciation	Doushantuo	Member Ⅲ	1390.2	0.0617	1497.64	579.548
										Gaskiers glaciation	Doushantuo	Member Ⅲ	1390.22	0.068	1500.8	579.551
										Gaskiers glaciation	Doushantuo	Member Ⅲ	1390.24	0.0719	1503.97	579.554
										Gaskiers glaciation	Doushantuo	Member Ⅲ	1390.26	0.0709	1507.13	579.557
										Gaskiers glaciation	Doushantuo	Member Ⅲ	1390.28	0.0738	1510.3	579.56
										Gaskiers glaciation	Doushantuo	Member Ⅲ	1390.3	0.0714	1513.47	579.564
										Gaskiers glaciation	Doushantuo	Member Ⅲ	1390.32	0.0661	1516.63	579.567
										Gaskiers glaciation	Doushantuo	Member Ⅲ	1390.34	0.0677	1519.8	579.57
										Gaskiers glaciation	Doushantuo	Member Ⅲ	1390.36	0.0706	1522.97	579.573
										Gaskiers glaciation	Doushantuo	Member Ⅲ	1390.38	0.0679	1526.13	579.576
										Gaskiers glaciation	Doushantuo	Member Ⅲ	1390.4	0.0668	1529.3	579.579
										Gaskiers glaciation	Doushantuo	Member Ⅲ	1390.42	0.0718	1532.46	579.583
										Gaskiers glaciation	Doushantuo	Member Ⅲ	1390.44	0.0705	1535.63	579.586
										Gaskiers glaciation	Doushantuo	Member Ⅲ	1390.46	0.0668	1538.8	579.589
										Gaskiers glaciation	Doushantuo	Member Ⅲ	1390.48	0.0645	1541.96	579.592
										Gaskiers glaciation	Doushantuo	Member Ⅲ	1390.5	0.0627	1545.13	579.595
										Gaskiers glaciation	Doushantuo	Member Ⅲ	1390.52	0.0656	1548.3	579.598
										Gaskiers glaciation	Doushantuo	Member Ⅲ	1390.54	0.0703	1551.46	579.602
										Gaskiers glaciation	Doushantuo	Member Ⅲ	1390.56	0.065	1554.63	579.605
										Gaskiers glaciation	Doushantuo	Member Ⅲ	1390.58	0.0707	1557.8	579.608
										Gaskiers glaciation	Doushantuo	Member Ⅲ	1390.6	0.0738	1560.96	579.611
										Gaskiers glaciation	Doushantuo	Member Ⅲ	1390.62	0.0683	1564.13	579.614
										Gaskiers glaciation	Doushantuo	Member Ⅲ	1390.64	0.0673	1567.29	579.617
										Gaskiers glaciation	Doushantuo	Member Ⅲ	1390.66	0.0719	1570.46	579.621
										Gaskiers glaciation	Doushantuo	Member Ⅲ	1390.68	0.0651	1573.63	579.624
										Gaskiers glaciation	Doushantuo	Member Ⅲ	1390.7	0.0673	1576.79	579.627
										Gaskiers glaciation	Doushantuo	Member Ⅲ	1390.72	0.0689	1579.96	579.63	Anchor point. The age of the onset of the Gaskiers glaciation (Pu et al., 2016).
											Doushantuo	Member Ⅲ	1390.74	0.0881	1583.12	579.633
											Doushantuo	Member Ⅲ	1390.76	0.0729	1586.29	579.636
											Doushantuo	Member Ⅲ	1390.78	0.0733	1589.46	579.639
											Doushantuo	Member Ⅲ	1390.8	0.0759	1592.62	579.643
											Doushantuo	Member Ⅲ	1390.82	0.084	1595.79	579.646
											Doushantuo	Member Ⅲ	1390.84	0.0749	1598.96	579.649
											Doushantuo	Member Ⅲ	1390.86	0.0882	1602.12	579.652
											Doushantuo	Member Ⅲ	1390.88	0.0806	1605.29	579.655
											Doushantuo	Member Ⅲ	1390.9	0.0757	1608.45	579.658
											Doushantuo	Member Ⅲ	1390.92	0.0795	1611.62	579.662
											Doushantuo	Member Ⅲ	1390.94	0.0814	1614.79	579.665
											Doushantuo	Member Ⅲ	1390.96	0.0833	1617.95	579.668
											Doushantuo	Member Ⅲ	1390.98	0.0852	1621.12	579.671
											Doushantuo	Member Ⅲ	1391	0.0732	1624.44	579.674
											Doushantuo	Member Ⅲ	1391.02	0.0741	1627.76	579.678
											Doushantuo	Member Ⅲ	1391.04	0.0824	1631.09	579.681
											Doushantuo	Member Ⅲ	1391.06	0.0918	1634.41	579.684
											Doushantuo	Member Ⅲ	1391.08	0.0732	1637.73	579.688
											Doushantuo	Member Ⅲ	1391.1	0.0745	1641.05	579.691
											Doushantuo	Member Ⅲ	1391.12	0.0669	1644.37	579.694
											Doushantuo	Member Ⅲ	1391.14	0.0707	1647.7	579.698
											Doushantuo	Member Ⅲ	1391.16	0.0843	1651.02	579.701
											Doushantuo	Member Ⅲ	1391.18	0.0821	1654.34	579.704
											Doushantuo	Member Ⅲ	1391.2	0.0644	1657.66	579.708
											Doushantuo	Member Ⅲ	1391.22	0.0732	1660.98	579.711
											Doushantuo	Member Ⅲ	1391.24	0.0707	1664.31	579.714
											Doushantuo	Member Ⅲ	1391.26	0.0962	1667.63	579.718
											Doushantuo	Member Ⅲ	1391.28	0.0732	1670.95	579.721
											Doushantuo	Member Ⅲ	1391.3	0.0676	1674.27	579.724
											Doushantuo	Member Ⅲ	1391.32	0.065	1677.59	579.728
											Doushantuo	Member Ⅲ	1391.34	0.0745	1680.92	579.731
											Doushantuo	Member Ⅲ	1391.36	0.0878	1684.24	579.734
											Doushantuo	Member Ⅲ	1391.38	0.0758	1687.56	579.738
											Doushantuo	Member Ⅲ	1391.4	0.0751	1690.88	579.741
											Doushantuo	Member Ⅲ	1391.42	0.0568	1694.2	579.744
											Doushantuo	Member Ⅲ	1391.44	0.0735	1697.53	579.748
											Doushantuo	Member Ⅲ	1391.46	0.0937	1700.85	579.751
											Doushantuo	Member Ⅲ	1391.48	0.0736	1704.17	579.754
											Doushantuo	Member Ⅲ	1391.5	0.0661	1707.49	579.758
											Doushantuo	Member Ⅲ	1391.52	0.0778	1710.81	579.761
											Doushantuo	Member Ⅲ	1391.54	0.0681	1714.14	579.764
											Doushantuo	Member Ⅲ	1391.56	0.081	1717.46	579.767
											Doushantuo	Member Ⅲ	1391.58	0.0667	1720.78	579.771
											Doushantuo	Member Ⅲ	1391.6	0.0792	1724.1	579.774
											Doushantuo	Member Ⅲ	1391.62	0.0854	1727.42	579.777
											Doushantuo	Member Ⅲ	1391.64	0.0815	1730.74	579.781
											Doushantuo	Member Ⅲ	1391.66	0.0778	1734.07	579.784
											Doushantuo	Member Ⅲ	1391.68	0.075	1737.39	579.787
											Doushantuo	Member Ⅲ	1391.7	0.0789	1740.71	579.791
											Doushantuo	Member Ⅲ	1391.72	0.075	1744.03	579.794
											Doushantuo	Member Ⅲ	1391.74	0.0778	1747.35	579.797
											Doushantuo	Member Ⅲ	1391.76	0.0757	1750.68	579.801
											Doushantuo	Member Ⅲ	1391.78	0.0688	1754	579.804
											Doushantuo	Member Ⅲ	1391.8	0.0729	1757.32	579.807
											Doushantuo	Member Ⅲ	1391.82	0.0801	1760.64	579.811
											Doushantuo	Member Ⅲ	1391.84	0.0792	1763.96	579.814
											Doushantuo	Member Ⅲ	1391.86	0.0736	1767.29	579.817
											Doushantuo	Member Ⅲ	1391.88	0.0778	1770.61	579.821
											Doushantuo	Member Ⅲ	1391.9	0.0792	1773.93	579.824
											Doushantuo	Member Ⅲ	1391.92	0.0782	1777.25	579.827
											Doushantuo	Member Ⅲ	1391.94	0.0764	1780.57	579.831
											Doushantuo	Member Ⅲ	1391.96	0.0771	1783.9	579.834
											Doushantuo	Member Ⅲ	1391.98	0.0785	1787.22	579.837
											Doushantuo	Member Ⅲ	1392	0.0773	1790.54	579.841
											Doushantuo	Member Ⅲ	1392.02	0.0764	1793.86	579.844
											Doushantuo	Member Ⅲ	1392.04	0.0694	1797.18	579.847
											Doushantuo	Member Ⅲ	1392.06	0.0625	1800.51	579.851
											Doushantuo	Member Ⅲ	1392.08	0.0778	1803.83	579.854
											Doushantuo	Member Ⅲ	1392.1	0.0704	1807.15	579.857
											Doushantuo	Member Ⅲ	1392.12	0.0668	1810.47	579.861
											Doushantuo	Member Ⅲ	1392.14	0.0567	1813.79	579.864
											Doushantuo	Member Ⅲ	1392.16	0.0649	1817.12	579.867
											Doushantuo	Member Ⅲ	1392.18	0.0714	1820.44	579.87
											Doushantuo	Member Ⅲ	1392.2	0.0733	1823.76	579.874
											Doushantuo	Member Ⅲ	1392.22	0.0627	1827.08	579.877
											Doushantuo	Member Ⅲ	1392.24	0.0552	1830.4	579.88
											Doushantuo	Member Ⅲ	1392.26	0.0603	1833.73	579.884
											Doushantuo	Member Ⅲ	1392.28	0.0603	1837.05	579.887
											Doushantuo	Member Ⅲ	1392.3	0.0511	1840.37	579.89
											Doushantuo	Member Ⅲ	1392.32	0.074	1843.69	579.894
											Doushantuo	Member Ⅲ	1392.34	0.07	1847.01	579.897
											Doushantuo	Member Ⅲ	1392.36	0.0743	1850.34	579.9
											Doushantuo	Member Ⅲ	1392.38	0.0689	1853.66	579.904
											Doushantuo	Member Ⅲ	1392.4	0.0667	1856.98	579.907
											Doushantuo	Member Ⅲ	1392.42	0.0743	1860.3	579.91
											Doushantuo	Member Ⅲ	1392.44	0.0799	1863.62	579.914
											Doushantuo	Member Ⅲ	1392.46	0.0689	1866.95	579.917
											Doushantuo	Member Ⅲ	1392.48	0.0641	1870.27	579.92
											Doushantuo	Member Ⅲ	1392.5	0.0581	1873.59	579.924
											Doushantuo	Member Ⅲ	1392.52	0.0752	1876.91	579.927
											Doushantuo	Member Ⅲ	1392.54	0.0648	1880.23	579.93
											Doushantuo	Member Ⅲ	1392.56	0.0729	1883.56	579.934
											Doushantuo	Member Ⅲ	1392.58	0.0702	1886.88	579.937
											Doushantuo	Member Ⅲ	1392.6	0.0716	1890.2	579.94
											Doushantuo	Member Ⅲ	1392.62	0.0674	1893.52	579.944
											Doushantuo	Member Ⅲ	1392.64	0.0749	1896.84	579.947
											Doushantuo	Member Ⅲ	1392.66	0.0736	1900.17	579.95
											Doushantuo	Member Ⅲ	1392.68	0.0756	1903.49	579.954
											Doushantuo	Member Ⅲ	1392.7	0.0766	1906.81	579.957
											Doushantuo	Member Ⅲ	1392.72	0.0756	1910.13	579.96
											Doushantuo	Member Ⅲ	1392.74	0.0759	1913.45	579.963
											Doushantuo	Member Ⅲ	1392.76	0.0783	1916.78	579.967
											Doushantuo	Member Ⅲ	1392.78	0.0715	1920.1	579.97
											Doushantuo	Member Ⅲ	1392.8	0.0652	1923.42	579.973
											Doushantuo	Member Ⅲ	1392.82	0.0815	1926.74	579.977
											Doushantuo	Member Ⅲ	1392.84	0.0706	1930.06	579.98
											Doushantuo	Member Ⅲ	1392.86	0.069	1933.38	579.983
											Doushantuo	Member Ⅲ	1392.88	0.0702	1936.71	579.987
											Doushantuo	Member Ⅲ	1392.9	0.0671	1940.03	579.99
											Doushantuo	Member Ⅲ	1392.92	0.0677	1943.35	579.993
											Doushantuo	Member Ⅲ	1392.94	0.0685	1946.67	579.997
											Doushantuo	Member Ⅲ	1392.96	0.0677	1949.99	580
											Doushantuo	Member Ⅲ	1392.98	0.0725	1953.32	580.003
											Doushantuo	Member Ⅲ	1393	0.081	1956.64	580.007
											Doushantuo	Member Ⅲ	1393.02	0.0729	1959.96	580.01
											Doushantuo	Member Ⅲ	1393.04	0.0637	1963.28	580.013
											Doushantuo	Member Ⅲ	1393.06	0.0723	1966.6	580.017
											Doushantuo	Member Ⅲ	1393.08	0.0807	1969.93	580.02
											Doushantuo	Member Ⅲ	1393.1	0.0752	1973.25	580.023
											Doushantuo	Member Ⅲ	1393.12	0.0625	1976.57	580.027
											Doushantuo	Member Ⅲ	1393.14	0.0699	1979.89	580.03
											Doushantuo	Member Ⅲ	1393.16	0.078	1983.21	580.033
											Doushantuo	Member Ⅲ	1393.18	0.0683	1986.54	580.037
											Doushantuo	Member Ⅲ	1393.2	0.059	1989.86	580.04
											Doushantuo	Member Ⅲ	1393.22	0.0625	1993.18	580.043
											Doushantuo	Member Ⅲ	1393.24	0.0671	1996.5	580.047
											Doushantuo	Member Ⅲ	1393.26	0.0648	1999.82	580.05
											Doushantuo	Member Ⅲ	1393.28	0.0741	2003.15	580.053
											Doushantuo	Member Ⅲ	1393.3	0.066	2006.47	580.057
											Doushantuo	Member Ⅲ	1393.32	0.0671	2009.79	580.06
											Doushantuo	Member Ⅲ	1393.34	0.0546	2013.11	580.063
											Doushantuo	Member Ⅲ	1393.36	0.0694	2016.43	580.066
											Doushantuo	Member Ⅲ	1393.38	0.0774	2019.76	580.07
											Doushantuo	Member Ⅲ	1393.4	0.0729	2023.08	580.073
											Doushantuo	Member Ⅲ	1393.42	0.0694	2026.4	580.076
											Doushantuo	Member Ⅲ	1393.44	0.0706	2030.45	580.08
											Doushantuo	Member Ⅲ	1393.46	0.0588	2034.51	580.085
											Doushantuo	Member Ⅲ	1393.48	0.0683	2038.56	580.089
											Doushantuo	Member Ⅲ	1393.5	0.0718	2042.61	580.093
											Doushantuo	Member Ⅲ	1393.52	0.0574	2046.66	580.097
											Doushantuo	Member Ⅲ	1393.54	0.0683	2050.72	580.101
											Doushantuo	Member Ⅲ	1393.56	0.0671	2054.77	580.105
											Doushantuo	Member Ⅲ	1393.58	0.0534	2058.82	580.109
											Doushantuo	Member Ⅲ	1393.6	0.0582	2062.88	580.113
											Doushantuo	Member Ⅲ	1393.62	0.063	2066.93	580.117
											Doushantuo	Member Ⅲ	1393.64	0.0798	2070.98	580.121
											Doushantuo	Member Ⅲ	1393.66	0.0737	2075.03	580.125
											Doushantuo	Member Ⅲ	1393.68	0.0515	2079.09	580.129
											Doushantuo	Member Ⅲ	1393.7	0.0762	2083.14	580.133
											Doushantuo	Member Ⅲ	1393.72	0.0505	2087.19	580.137
											Doushantuo	Member Ⅲ	1393.74	0.055	2091.24	580.141
											Doushantuo	Member Ⅲ	1393.76	0.0555	2095.3	580.145
											Doushantuo	Member Ⅲ	1393.78	0.059	2099.35	580.149
											Doushantuo	Member Ⅲ	1393.8	0.0727	2103.4	580.153
											Doushantuo	Member Ⅲ	1393.82	0.054	2107.46	580.157
											Doushantuo	Member Ⅲ	1393.84	0.0793	2111.51	580.162
											Doushantuo	Member Ⅲ	1393.86	0.0672	2115.56	580.166
											Doushantuo	Member Ⅲ	1393.88	0.0859	2119.61	580.17
											Doushantuo	Member Ⅲ	1393.9	0.0647	2123.67	580.174
											Doushantuo	Member Ⅲ	1393.92	0.0805	2127.72	580.178
											Doushantuo	Member Ⅲ	1393.94	0.0683	2131.77	580.182
											Doushantuo	Member Ⅲ	1393.96	0.0602	2135.83	580.186
											Doushantuo	Member Ⅲ	1393.98	0.0894	2139.88	580.19
											Doushantuo	Member Ⅲ	1394	0.0506	2143.93	580.194
											Doushantuo	Member Ⅲ	1394.02	0.0521	2147.98	580.198
											Doushantuo	Member Ⅲ	1394.04	0.0589	2152.04	580.202
											Doushantuo	Member Ⅲ	1394.06	0.0844	2156.09	580.206
											Doushantuo	Member Ⅲ	1394.08	0.0585	2160.14	580.21
											Doushantuo	Member Ⅲ	1394.1	0.0595	2164.2	580.214
											Doushantuo	Member Ⅲ	1394.12	0.052	2168.25	580.218
											Doushantuo	Member Ⅲ	1394.14	0.0825	2172.3	580.222
											Doushantuo	Member Ⅲ	1394.16	0.0455	2176.35	580.226
											Doushantuo	Member Ⅲ	1394.18	0.055	2180.41	580.23
											Doushantuo	Member Ⅲ	1394.2	0.0575	2184.46	580.235
											Doushantuo	Member Ⅲ	1394.22	0.0563	2188.51	580.239
											Doushantuo	Member Ⅲ	1394.24	0.059	2192.56	580.243
											Doushantuo	Member Ⅲ	1394.26	0.054	2196.62	580.247
											Doushantuo	Member Ⅲ	1394.28	0.059	2200.67	580.251
											Doushantuo	Member Ⅲ	1394.3	0.055	2204.72	580.255
											Doushantuo	Member Ⅲ	1394.32	0.043	2208.78	580.259
											Doushantuo	Member Ⅲ	1394.34	0.063	2212.83	580.263
											Doushantuo	Member Ⅲ	1394.36	0.042	2216.88	580.267
											Doushantuo	Member Ⅲ	1394.38	0.0445	2220.93	580.271
											Doushantuo	Member Ⅲ	1394.4	0.036	2224.99	580.275
											Doushantuo	Member Ⅲ	1394.42	0.0255	2229.04	580.279
											Doushantuo	Member Ⅲ	1394.44	0.0295	2233.09	580.283
											Doushantuo	Member Ⅲ	1394.46	0.032	2237.15	580.287
											Doushantuo	Member Ⅲ	1394.48	0.025	2241.2	580.291
											Doushantuo	Member Ⅲ	1394.5	0.038	2245.25	580.295
											Doushantuo	Member Ⅲ	1394.52	0.0477	2249.3	580.299
											Doushantuo	Member Ⅲ	1394.54	0.045	2253.36	580.303
											Doushantuo	Member Ⅲ	1394.56	0.048	2257.41	580.307
											Doushantuo	Member Ⅲ	1394.58	0.055	2261.46	580.312
											Doushantuo	Member Ⅲ	1394.6	0.043	2265.52	580.316
											Doushantuo	Member Ⅲ	1394.62	0.044	2269.57	580.32
											Doushantuo	Member Ⅲ	1394.64	0.0513	2273.62	580.324
											Doushantuo	Member Ⅲ	1394.66	0.0525	2277.67	580.328
											Doushantuo	Member Ⅲ	1394.68	0.054	2281.73	580.332
											Doushantuo	Member Ⅲ	1394.7	0.056	2285.78	580.336
											Doushantuo	Member Ⅲ	1394.72	0.0535	2289.83	580.34
											Doushantuo	Member Ⅲ	1394.74	0.0423	2293.88	580.344
											Doushantuo	Member Ⅲ	1394.76	0.021	2297.94	580.348
											Doushantuo	Member Ⅲ	1394.78	0.058	2301.99	580.352
											Doushantuo	Member Ⅲ	1394.8	0.057	2306.04	580.356
											Doushantuo	Member Ⅲ	1394.82	0.057	2310.1	580.36
											Doushantuo	Member Ⅲ	1394.84	0.056	2314.15	580.364
											Doushantuo	Member Ⅲ	1394.86	0.06	2318.2	580.368
											Doushantuo	Member Ⅲ	1394.88	0.057	2322.25	580.372
											Doushantuo	Member Ⅲ	1394.9	0.0545	2326.31	580.376
											Doushantuo	Member Ⅲ	1394.92	0.0575	2330.36	580.38
											Doushantuo	Member Ⅲ	1394.94	0.0575	2334.41	580.384
											Doushantuo	Member Ⅲ	1394.96	0.055	2338.47	580.389
											Doushantuo	Member Ⅲ	1394.98	0.051	2342.52	580.393
											Doushantuo	Member Ⅲ	1395	0.054	2346.57	580.397
											Doushantuo	Member Ⅲ	1395.02	0.06	2350.62	580.401
											Doushantuo	Member Ⅲ	1395.04	0.06	2354.68	580.405
											Doushantuo	Member Ⅲ	1395.06	0.0547	2358.73	580.409
											Doushantuo	Member Ⅲ	1395.08	0.053	2362.78	580.413
											Doushantuo	Member Ⅲ	1395.1	0.055	2366.84	580.417
											Doushantuo	Member Ⅲ	1395.12	0.056	2370.89	580.421
											Doushantuo	Member Ⅲ	1395.14	0.0517	2374.94	580.425
											Doushantuo	Member Ⅲ	1395.16	0.043	2378.99	580.429
											Doushantuo	Member Ⅲ	1395.18	0.049	2383.05	580.433
											Doushantuo	Member Ⅲ	1395.2	0.054	2387.1	580.437
											Doushantuo	Member Ⅲ	1395.22	0.052	2391.15	580.441
											Doushantuo	Member Ⅲ	1395.24	0.055	2395.2	580.445
											Doushantuo	Member Ⅲ	1395.26	0.041	2399.26	580.449
											Doushantuo	Member Ⅲ	1395.28	0.0405	2403.31	580.453
											Doushantuo	Member Ⅲ	1395.3	0.0505	2407.36	580.457
											Doushantuo	Member Ⅲ	1395.32	0.052	2411.42	580.461
											Doushantuo	Member Ⅲ	1395.34	0.0527	2415.47	580.466
											Doushantuo	Member Ⅲ	1395.36	0.058	2419.52	580.47
											Doushantuo	Member Ⅲ	1395.38	0.053	2423.57	580.474
											Doushantuo	Member Ⅲ	1395.4	0.045	2427.63	580.478
											Doushantuo	Member Ⅲ	1395.42	0.044	2431.68	580.482
											Doushantuo	Member Ⅲ	1395.44	0.0467	2435.4	580.485
											Doushantuo	Member Ⅲ	1395.46	0.046	2439.12	580.489
											Doushantuo	Member Ⅲ	1395.48	0.047	2442.83	580.493
											Doushantuo	Member Ⅲ	1395.5	0.0505	2446.55	580.497
											Doushantuo	Member Ⅲ	1395.52	0.0477	2450.27	580.5
											Doushantuo	Member Ⅲ	1395.54	0.041	2453.99	580.504
											Doushantuo	Member Ⅲ	1395.56	0.058	2457.71	580.508
											Doushantuo	Member Ⅲ	1395.58	0.059	2461.43	580.511
											Doushantuo	Member Ⅲ	1395.6	0.058	2465.14	580.515
											Doushantuo	Member Ⅲ	1395.62	0.0553	2468.86	580.519
											Doushantuo	Member Ⅲ	1395.64	0.0555	2472.58	580.523
											Doushantuo	Member Ⅲ	1395.66	0.057	2476.3	580.526
											Doushantuo	Member Ⅲ	1395.68	0.0505	2480.02	580.53
											Doushantuo	Member Ⅲ	1395.7	0.038	2483.73	580.534
											Doushantuo	Member Ⅲ	1395.72	0.026	2487.45	580.537
											Doushantuo	Member Ⅲ	1395.74	0.038	2491.17	580.541
											Doushantuo	Member Ⅲ	1395.76	0.068	2494.89	580.545
											Doushantuo	Member Ⅲ	1395.78	0.043	2498.61	580.549
											Doushantuo	Member Ⅲ	1395.8	0.028	2502.33	580.552
											Doushantuo	Member Ⅲ	1395.82	0.041	2506.04	580.556
											Doushantuo	Member Ⅲ	1395.84	0.046	2509.76	580.56
											Doushantuo	Member Ⅲ	1395.86	0.0355	2513.48	580.564
											Doushantuo	Member Ⅲ	1395.88	0.0455	2517.2	580.567
											Doushantuo	Member Ⅲ	1395.9	0.0495	2520.92	580.571
											Doushantuo	Member Ⅲ	1395.92	0.043	2524.63	580.575
											Doushantuo	Member Ⅲ	1395.94	0.036	2528.35	580.578
											Doushantuo	Member Ⅲ	1395.96	0.037	2532.07	580.582
											Doushantuo	Member Ⅲ	1395.98	0.049	2535.79	580.586
											Doushantuo	Member Ⅲ	1396	0.058	2539.51	580.59
											Doushantuo	Member Ⅲ	1396.02	0.0505	2543.22	580.593
											Doushantuo	Member Ⅲ	1396.04	0.045	2546.94	580.597
											Doushantuo	Member Ⅲ	1396.06	0.023	2550.66	580.601
											Doushantuo	Member Ⅲ	1396.08	0.045	2554.38	580.604
											Doushantuo	Member Ⅲ	1396.1	0.05	2558.1	580.608
											Doushantuo	Member Ⅲ	1396.12	0.058	2561.82	580.612
											Doushantuo	Member Ⅲ	1396.14	0.061	2565.53	580.616
											Doushantuo	Member Ⅲ	1396.16	0.055	2569.25	580.619
											Doushantuo	Member Ⅲ	1396.18	0.058	2572.97	580.623
											Doushantuo	Member Ⅲ	1396.2	0.0555	2576.69	580.627
											Doushantuo	Member Ⅲ	1396.22	0.04	2580.41	580.63
											Doushantuo	Member Ⅲ	1396.24	0.055	2584.12	580.634
											Doushantuo	Member Ⅲ	1396.26	0.052	2587.84	580.638
											Doushantuo	Member Ⅲ	1396.28	0.055	2591.56	580.642
											Doushantuo	Member Ⅲ	1396.3	0.051	2595.28	580.645
											Doushantuo	Member Ⅲ	1396.32	0.0495	2599	580.649
											Doushantuo	Member Ⅲ	1396.34	0.0455	2602.72	580.653
											Doushantuo	Member Ⅲ	1396.36	0.027	2606.43	580.656
											Doushantuo	Member Ⅲ	1396.38	0.044	2610.15	580.66
											Doushantuo	Member Ⅲ	1396.4	0.051	2613.87	580.664
											Doushantuo	Member Ⅲ	1396.42	0.039	2617.59	580.668
											Doushantuo	Member Ⅲ	1396.44	0.038	2621.31	580.671
											Doushantuo	Member Ⅲ	1396.46	0.036	2625.02	580.675
											Doushantuo	Member Ⅲ	1396.48	0.035	2628.74	580.679
											Doushantuo	Member Ⅲ	1396.5	0.024	2632.46	580.683
											Doushantuo	Member Ⅲ	1396.52	0.029	2636.18	580.686
											Doushantuo	Member Ⅲ	1396.54	0.022	2639.9	580.69
											Doushantuo	Member Ⅲ	1396.56	0.038	2643.62	580.694
											Doushantuo	Member Ⅲ	1396.58	0.041	2647.33	580.697
											Doushantuo	Member Ⅲ	1396.6	0.054	2651.05	580.701
											Doushantuo	Member Ⅲ	1396.62	0.0533	2654.77	580.705
											Doushantuo	Member Ⅲ	1396.64	0.048	2658.49	580.709
											Doushantuo	Member Ⅲ	1396.66	0.063	2662.21	580.712
											Doushantuo	Member Ⅲ	1396.68	0.058	2665.92	580.716
											Doushantuo	Member Ⅲ	1396.7	0.0545	2669.64	580.72
											Doushantuo	Member Ⅲ	1396.72	0.055	2673.36	580.723
											Doushantuo	Member Ⅲ	1396.74	0.054	2677.08	580.727
											Doushantuo	Member Ⅲ	1396.76	0.044	2680.8	580.731
											Doushantuo	Member Ⅲ	1396.78	0.049	2684.52	580.735
											Doushantuo	Member Ⅲ	1396.8	0.0615	2688.23	580.738
											Doushantuo	Member Ⅲ	1396.82	0.062	2691.95	580.742
											Doushantuo	Member Ⅲ	1396.84	0.051	2695.67	580.746
											Doushantuo	Member Ⅲ	1396.86	0.0415	2699.39	580.749
											Doushantuo	Member Ⅲ	1396.88	0.0891	2703.11	580.753
											Doushantuo	Member Ⅲ	1396.9	0.0704	2706.82	580.757
											Doushantuo	Member Ⅲ	1396.92	0.0429	2710.54	580.761
											Doushantuo	Member Ⅲ	1396.94	0.0363	2714.26	580.764
											Doushantuo	Member Ⅲ	1396.96	0.0473	2717.98	580.768
											Doushantuo	Member Ⅲ	1396.98	0.0242	2721.7	580.772
											Doushantuo	Member Ⅲ	1397	0.044	2725.42	580.775
											Doushantuo	Member Ⅲ	1397.02	0.0275	2729.13	580.779
											Doushantuo	Member Ⅲ	1397.04	0.033	2732.85	580.783
											Doushantuo	Member Ⅲ	1397.06	0.0451	2736.57	580.787
											Doushantuo	Member Ⅲ	1397.08	0.0605	2740.29	580.79
											Doushantuo	Member Ⅲ	1397.1	0.0693	2744.01	580.794
											Doushantuo	Member Ⅲ	1397.12	0.0666	2747.72	580.798
											Doushantuo	Member Ⅲ	1397.14	0.0649	2751.44	580.801
											Doushantuo	Member Ⅲ	1397.16	0.0594	2755.16	580.805
											Doushantuo	Member Ⅲ	1397.18	0.055	2758.88	580.809
											Doushantuo	Member Ⅲ	1397.2	0.0605	2762.6	580.813
											Doushantuo	Member Ⅲ	1397.22	0.0605	2766.31	580.816
											Doushantuo	Member Ⅲ	1397.24	0.0517	2770.03	580.82
											Doushantuo	Member Ⅲ	1397.26	0.0638	2773.75	580.824
											Doushantuo	Member Ⅲ	1397.28	0.0539	2777.47	580.828
											Doushantuo	Member Ⅲ	1397.3	0.0671	2781.19	580.831
											Doushantuo	Member Ⅲ	1397.32	0.0616	2784.91	580.835
											Doushantuo	Member Ⅲ	1397.34	0.0561	2788.62	580.839
											Doushantuo	Member Ⅲ	1397.36	0.0429	2792.34	580.842
											Doushantuo	Member Ⅲ	1397.38	0.0462	2796.06	580.846
											Doushantuo	Member Ⅲ	1397.4	0.0468	2799.78	580.85
											Doushantuo	Member Ⅲ	1397.42	0.055	2803.5	580.854
											Doushantuo	Member Ⅲ	1397.44	0.0578	2807.21	580.857
											Doushantuo	Member Ⅲ	1397.46	0.0495	2810.93	580.861
											Doushantuo	Member Ⅲ	1397.48	0.0583	2814.65	580.865
											Doushantuo	Member Ⅲ	1397.5	0.0506	2818.37	580.868
											Doushantuo	Member Ⅲ	1397.52	0.0385	2822.09	580.872
											Doushantuo	Member Ⅲ	1397.54	0.0396	2825.81	580.876
											Doushantuo	Member Ⅲ	1397.56	0.0413	2829.52	580.88
											Doushantuo	Member Ⅲ	1397.58	0.0501	2833.24	580.883
											Doushantuo	Member Ⅲ	1397.6	0.0693	2836.96	580.887
											Doushantuo	Member Ⅲ	1397.62	0.0677	2841.37	580.891
											Doushantuo	Member Ⅲ	1397.64	0.0682	2845.77	580.896
											Doushantuo	Member Ⅲ	1397.66	0.0649	2850.18	580.9
											Doushantuo	Member Ⅲ	1397.68	0.0583	2854.58	580.905
											Doushantuo	Member Ⅲ	1397.7	0.0704	2858.99	580.909
											Doushantuo	Member Ⅲ	1397.72	0.0572	2863.39	580.913
											Doushantuo	Member Ⅲ	1397.74	0.0693	2867.8	580.918
											Doushantuo	Member Ⅲ	1397.76	0.0704	2872.2	580.922
											Doushantuo	Member Ⅲ	1397.78	0.0704	2876.61	580.927
											Doushantuo	Member Ⅲ	1397.8	0.0644	2881.01	580.931
											Doushantuo	Member Ⅲ	1397.82	0.066	2885.42	580.935
											Doushantuo	Member Ⅲ	1397.84	0.0649	2889.82	580.94
											Doushantuo	Member Ⅲ	1397.86	0.0693	2894.23	580.944
											Doushantuo	Member Ⅲ	1397.88	0.0649	2898.63	580.949
											Doushantuo	Member Ⅲ	1397.9	0.0682	2903.04	580.953
											Doushantuo	Member Ⅲ	1397.92	0.0616	2907.44	580.957
											Doushantuo	Member Ⅲ	1397.94	0.0556	2911.85	580.962
											Doushantuo	Member Ⅲ	1397.96	0.06	2916.25	580.966
											Doushantuo	Member Ⅲ	1397.98	0.0671	2920.66	580.971
											Doushantuo	Member Ⅲ	1398	0.066	2925.06	580.975
											Doushantuo	Member Ⅲ	1398.02	0.055	2929.47	580.98
											Doushantuo	Member Ⅲ	1398.04	0.044	2933.87	580.984
											Doushantuo	Member Ⅲ	1398.06	0.0469	2938.28	580.988
											Doushantuo	Member Ⅲ	1398.08	0.0429	2942.69	580.993
											Doushantuo	Member Ⅲ	1398.1	0.0451	2947.09	580.997
											Doushantuo	Member Ⅲ	1398.12	0.0528	2951.5	581.002
											Doushantuo	Member Ⅲ	1398.14	0.0506	2955.9	581.006
											Doushantuo	Member Ⅲ	1398.16	0.0572	2960.31	581.01
											Doushantuo	Member Ⅲ	1398.18	0.0446	2964.71	581.015
											Doushantuo	Member Ⅲ	1398.2	0.0517	2969.12	581.019
											Doushantuo	Member Ⅲ	1398.22	0.0517	2973.52	581.024
											Doushantuo	Member Ⅲ	1398.24	0.0308	2977.93	581.028
											Doushantuo	Member Ⅲ	1398.26	0.0275	2982.33	581.032
											Doushantuo	Member Ⅲ	1398.28	0.044	2986.74	581.037
											Doushantuo	Member Ⅲ	1398.3	0.0451	2991.14	581.041
											Doushantuo	Member Ⅲ	1398.32	0.0341	2995.55	581.046
											Doushantuo	Member Ⅲ	1398.34	0.0264	2999.95	581.05
											Doushantuo	Member Ⅲ	1398.36	0.0528	3004.36	581.054
											Doushantuo	Member Ⅲ	1398.38	0.0396	3008.76	581.059
											Doushantuo	Member Ⅲ	1398.4	0.066	3013.17	581.063
											Doushantuo	Member Ⅲ	1398.42	0.0484	3017.57	581.068
											Doushantuo	Member Ⅲ	1398.44	0.0462	3021.98	581.072
											Doushantuo	Member Ⅲ	1398.46	0.0517	3026.38	581.076
											Doushantuo	Member Ⅲ	1398.48	0.0506	3030.79	581.081
										EN2	Doushantuo	Member Ⅲ	1398.5	0.0374	3035.19	581.085
										EN2	Doushantuo	Member Ⅲ	1398.52	0.0583	3039.6	581.09
										EN2	Doushantuo	Member Ⅲ	1398.54	0.0462	3044.01	581.094
										EN2	Doushantuo	Member Ⅲ	1398.56	0.0396	3048.41	581.098
										EN2	Doushantuo	Member Ⅲ	1398.58	0.0484	3052.82	581.103
										EN2	Doushantuo	Member Ⅲ	1398.6	0.0512	3057.22	581.107
										EN2	Doushantuo	Member Ⅲ	1398.62	0.0462	3061.63	581.112
										EN2	Doushantuo	Member Ⅲ	1398.64	0.0704	3066.03	581.116
										EN2	Doushantuo	Member Ⅲ	1398.66	0.0528	3070.44	581.12
										EN2	Doushantuo	Member Ⅲ	1398.68	0.0473	3074.84	581.125
										EN2	Doushantuo	Member Ⅲ	1398.7	0.0737	3079.25	581.129
										EN2	Doushantuo	Member Ⅲ	1398.72	0.049	3083.65	581.134
										EN2	Doushantuo	Member Ⅲ	1398.74	0.0484	3088.06	581.138
										EN2	Doushantuo	Member Ⅲ	1398.76	0.044	3092.46	581.143
										EN2	Doushantuo	Member Ⅲ	1398.78	0.0413	3096.87	581.147
										EN2	Doushantuo	Member Ⅲ	1398.8	0.0264	3101.27	581.151
										EN2	Doushantuo	Member Ⅲ	1398.82	0.0534	3105.68	581.156
										EN2	Doushantuo	Member Ⅲ	1398.84	0.0484	3110.08	581.16
										EN2	Doushantuo	Member Ⅲ	1398.86	0.0275	3114.49	581.165
										EN2	Doushantuo	Member Ⅲ	1398.88	0.0528	3118.89	581.169
										EN2	Doushantuo	Member Ⅲ	1398.9	0.0572	3123.3	581.173
										EN2	Doushantuo	Member Ⅲ	1398.92	0.0248	3127.7	581.178
										EN2	Doushantuo	Member Ⅲ	1398.94	0.0325	3132.11	581.182
										EN2	Doushantuo	Member Ⅲ	1398.96	0.0583	3136.51	581.187
										EN2	Doushantuo	Member Ⅲ	1398.98	0.0528	3140.92	581.191
										EN2	Doushantuo	Member Ⅲ	1399	0.0528	3145.33	581.195
										EN2	Doushantuo	Member Ⅲ	1399.02	0.0369	3149.73	581.2
										EN2	Doushantuo	Member Ⅲ	1399.04	0.0363	3154.14	581.204
										EN2	Doushantuo	Member Ⅲ	1399.06	0.0429	3158.54	581.209
										EN2	Doushantuo	Member Ⅲ	1399.08	0.0363	3162.95	581.213
										EN2	Doushantuo	Member Ⅲ	1399.1	0.0451	3167.35	581.217
										EN2	Doushantuo	Member Ⅲ	1399.12	0.0385	3171.76	581.222
										EN2	Doushantuo	Member Ⅲ	1399.14	0.0374	3176.16	581.226
										EN2	Doushantuo	Member Ⅲ	1399.16	0.0385	3180.57	581.231
										EN2	Doushantuo	Member Ⅲ	1399.18	0.0341	3184.97	581.235
										EN2	Doushantuo	Member Ⅲ	1399.2	0.0407	3189.38	581.239
										EN2	Doushantuo	Member Ⅲ	1399.22	0.032	3193.78	581.244
										EN2	Doushantuo	Member Ⅲ	1399.24	0.083	3198.19	581.248
										EN2	Doushantuo	Member Ⅲ	1399.26	0.068	3202.59	581.253
										EN2	Doushantuo	Member Ⅲ	1399.28	0.042	3207	581.257
										EN2	Doushantuo	Member Ⅲ	1399.3	0.036	3211.4	581.261
										EN2	Doushantuo	Member Ⅲ	1399.32	0.0355	3215.81	581.266
										EN2	Doushantuo	Member Ⅲ	1399.34	0.073	3220.21	581.27
										EN2	Doushantuo	Member Ⅲ	1399.36	0.045	3224.62	581.275
										EN2	Doushantuo	Member Ⅲ	1399.38	0.04	3229.02	581.279
										EN2	Doushantuo	Member Ⅲ	1399.4	0.039	3233.43	581.283
										EN2	Doushantuo	Member Ⅲ	1399.42	0.0315	3237.83	581.288
										EN2	Doushantuo	Member Ⅱ	1399.44	0.033	3242.24	581.292
										EN2	Doushantuo	Member Ⅱ	1399.46	0.03	3257.83	581.308
										EN2	Doushantuo	Member Ⅱ	1399.48	0.0535	3273.42	581.323
										EN2	Doushantuo	Member Ⅱ	1399.5	0.0475	3289	581.339
										EN2	Doushantuo	Member Ⅱ	1399.52	0.045	3304.59	581.355
										EN2	Doushantuo	Member Ⅱ	1399.54	0.035	3320.18	581.37
										EN2	Doushantuo	Member Ⅱ	1399.56	0.034	3335.77	581.386
										EN2	Doushantuo	Member Ⅱ	1399.58	0.052	3351.35	581.401
										EN2	Doushantuo	Member Ⅱ	1399.6	0.054	3366.94	581.417
										EN2	Doushantuo	Member Ⅱ	1399.62	0.06	3382.53	581.433
										EN2	Doushantuo	Member Ⅱ	1399.64	0.049	3398.12	581.448
										EN2	Doushantuo	Member Ⅱ	1399.66	0.0425	3413.7	581.464
										EN2	Doushantuo	Member Ⅱ	1399.68	0.044	3429.29	581.479
										EN2	Doushantuo	Member Ⅱ	1399.7	0.039	3444.88	581.495
										EN2	Doushantuo	Member Ⅱ	1399.72	0.0365	3460.47	581.511
										EN2	Doushantuo	Member Ⅱ	1399.74	0.054	3476.06	581.526
										EN2	Doushantuo	Member Ⅱ	1399.76	0.041	3491.64	581.542
										EN2	Doushantuo	Member Ⅱ	1399.78	0.038	3507.23	581.557
										EN2	Doushantuo	Member Ⅱ	1399.8	0.046	3522.82	581.573
										EN2	Doushantuo	Member Ⅱ	1399.82	0.037	3538.41	581.588
										EN2	Doushantuo	Member Ⅱ	1399.84	0.039	3553.99	581.604
										EN2	Doushantuo	Member Ⅱ	1399.86	0.02	3569.58	581.62
										EN2	Doushantuo	Member Ⅱ	1399.88	0.058	3585.17	581.635
										EN2	Doushantuo	Member Ⅱ	1399.9	0.09	3600.76	581.651
										EN2	Doushantuo	Member Ⅱ	1399.92	0.1035	3616.34	581.666
										EN2	Doushantuo	Member Ⅱ	1399.94	0.084	3631.93	581.682
										EN2	Doushantuo	Member Ⅱ	1399.96	0.084	3647.52	581.698
										EN2	Doushantuo	Member Ⅱ	1399.98	0.0855	3660.18	581.71
										EN2	Doushantuo	Member Ⅱ	1400	0.092	3672.85	581.723
										EN2	Doushantuo	Member Ⅱ	1400.02	0.078	3685.51	581.736
										EN2	Doushantuo	Member Ⅱ	1400.04	0.032	3698.18	581.748
										EN2	Doushantuo	Member Ⅱ	1400.06	0.035	3710.84	581.761
										EN2	Doushantuo	Member Ⅱ	1400.08	0.0285	3723.51	581.774
										EN2	Doushantuo	Member Ⅱ	1400.1	0.03	3736.18	581.786
										EN2	Doushantuo	Member Ⅱ	1400.12	0.031	3748.84	581.799
										EN2	Doushantuo	Member Ⅱ	1400.14	0.0335	3761.51	581.812
										EN2	Doushantuo	Member Ⅱ	1400.16	0.029	3774.17	581.824
										EN2	Doushantuo	Member Ⅱ	1400.18	0.022	3786.84	581.837
										EN2	Doushantuo	Member Ⅱ	1400.2	0.033	3799.5	581.85
										EN2	Doushantuo	Member Ⅱ	1400.22	0.032	3812.16	581.862
										EN2	Doushantuo	Member Ⅱ	1400.24	0.0415	3824.83	581.875
										EN2	Doushantuo	Member Ⅱ	1400.26	0.043	3837.49	581.888
										EN2	Doushantuo	Member Ⅱ	1400.28	0.046	3850.16	581.9
										EN2	Doushantuo	Member Ⅱ	1400.3	0.0325	3862.82	581.913
										EN2	Doushantuo	Member Ⅱ	1400.32	0.033	3875.49	581.926
										EN2	Doushantuo	Member Ⅱ	1400.34	0.041	3888.16	581.938
										EN2	Doushantuo	Member Ⅱ	1400.36	0.048	3900.82	581.951
										EN2	Doushantuo	Member Ⅱ	1400.38	0.047	3913.49	581.964
										EN2	Doushantuo	Member Ⅱ	1400.4	0.047	3926.15	581.976
										EN2	Doushantuo	Member Ⅱ	1400.42	0.0483	3938.82	581.989
										EN2	Doushantuo	Member Ⅱ	1400.44	0.0475	3951.48	582.002
										EN2	Doushantuo	Member Ⅱ	1400.46	0.039	3964.14	582.014
										EN2	Doushantuo	Member Ⅱ	1400.48	0.038	3976.81	582.027
										EN2	Doushantuo	Member Ⅱ	1400.5	0.037	3989.47	582.04
										EN2	Doushantuo	Member Ⅱ	1400.52	0.0445	4002.14	582.052
										EN2	Doushantuo	Member Ⅱ	1400.54	0.045	4014.8	582.065
										EN2	Doushantuo	Member Ⅱ	1400.56	0.072	4027.47	582.078
										EN2	Doushantuo	Member Ⅱ	1400.58	0.059	4040.14	582.09
										EN2	Doushantuo	Member Ⅱ	1400.6	0.065	4052.8	582.103
										EN2	Doushantuo	Member Ⅱ	1400.62	0.079	4064.38	582.114
										EN2	Doushantuo	Member Ⅱ	1400.64	0.0735	4075.96	582.126
										EN2	Doushantuo	Member Ⅱ	1400.66	0.073	4087.54	582.138
										EN2	Doushantuo	Member Ⅱ	1400.68	0.066	4099.12	582.149
										EN2	Doushantuo	Member Ⅱ	1400.7	0.04	4110.7	582.161
										EN2	Doushantuo	Member Ⅱ	1400.72	0.048	4122.28	582.172
										EN2	Doushantuo	Member Ⅱ	1400.74	0.0495	4133.86	582.184
										EN2	Doushantuo	Member Ⅱ	1400.76	0.05	4145.44	582.195
										EN2	Doushantuo	Member Ⅱ	1400.78	0.0525	4157.01	582.207
										EN2	Doushantuo	Member Ⅱ	1400.8	0.05	4168.59	582.219
										EN2	Doushantuo	Member Ⅱ	1400.82	0.041	4180.17	582.23
										EN2	Doushantuo	Member Ⅱ	1400.84	0.064	4191.75	582.242
										EN2	Doushantuo	Member Ⅱ	1400.86	0.044	4203.33	582.253
										EN2	Doushantuo	Member Ⅱ	1400.88	0.042	4214.91	582.265
										EN2	Doushantuo	Member Ⅱ	1400.9	0.036	4226.49	582.277
										EN2	Doushantuo	Member Ⅱ	1400.92	0.026	4238.07	582.288
										EN2	Doushantuo	Member Ⅱ	1400.94	0.039	4249.65	582.3
										EN2	Doushantuo	Member Ⅱ	1400.96	0.051	4261.23	582.311
										EN2	Doushantuo	Member Ⅱ	1400.98	0.0405	4272.81	582.323
										EN2	Doushantuo	Member Ⅱ	1401	0.0385	4284.39	582.334
										EN2	Doushantuo	Member Ⅱ	1401.02	0.038	4295.97	582.346
										EN2	Doushantuo	Member Ⅱ	1401.04	0.039	4307.55	582.358
										EN2	Doushantuo	Member Ⅱ	1401.06	0.0425	4319.13	582.369
										EN2	Doushantuo	Member Ⅱ	1401.08	0.047	4330.71	582.381
										EN2	Doushantuo	Member Ⅱ	1401.1	0.045	4342.29	582.392
										EN2	Doushantuo	Member Ⅱ	1401.12	0.04	4353.87	582.404
										EN2	Doushantuo	Member Ⅱ	1401.14	0.055	4365.44	582.415
										EN2	Doushantuo	Member Ⅱ	1401.16	0.046	4377.02	582.427
										EN2	Doushantuo	Member Ⅱ	1401.18	0.043	4388.6	582.439
										EN2	Doushantuo	Member Ⅱ	1401.2	0.071	4400.18	582.45
										EN2	Doushantuo	Member Ⅱ	1401.22	0.062	4411.76	582.462
										EN2	Doushantuo	Member Ⅱ	1401.24	0.043	4423.34	582.473
										EN2	Doushantuo	Member Ⅱ	1401.26	0.0455	4434.92	582.485
										EN2	Doushantuo	Member Ⅱ	1401.28	0.048	4446.5	582.497
										EN2	Doushantuo	Member Ⅱ	1401.3	0.0455	4458.08	582.508
										EN2	Doushantuo	Member Ⅱ	1401.32	0.0455	4471.59	582.522
										EN2	Doushantuo	Member Ⅱ	1401.34	0.043	4485.1	582.535
										EN2	Doushantuo	Member Ⅱ	1401.36	0.051	4498.61	582.549
										EN2	Doushantuo	Member Ⅱ	1401.38	0.043	4512.12	582.562
										EN2	Doushantuo	Member Ⅱ	1401.4	0.049	4525.63	582.576
										EN2	Doushantuo	Member Ⅱ	1401.42	0.063	4539.14	582.589
										EN2	Doushantuo	Member Ⅱ	1401.44	0.064	4552.65	582.603
										EN2	Doushantuo	Member Ⅱ	1401.46	0.063	4566.15	582.616
										EN2	Doushantuo	Member Ⅱ	1401.48	0.055	4579.66	582.63
										EN2	Doushantuo	Member Ⅱ	1401.5	0.0555	4593.17	582.643
										EN2	Doushantuo	Member Ⅱ	1401.52	0.046	4606.68	582.657
										EN2	Doushantuo	Member Ⅱ	1401.54	0.0415	4620.19	582.67
										EN2	Doushantuo	Member Ⅱ	1401.56	0.04	4633.7	582.684
										EN2	Doushantuo	Member Ⅱ	1401.58	0.0375	4647.21	582.697
										EN2	Doushantuo	Member Ⅱ	1401.6	0.032	4660.72	582.711
										EN2	Doushantuo	Member Ⅱ	1401.62	0.039	4674.23	582.724
										EN2	Doushantuo	Member Ⅱ	1401.64	0.042	4687.74	582.738
										EN2	Doushantuo	Member Ⅱ	1401.66	0.036	4701.25	582.751
										EN2	Doushantuo	Member Ⅱ	1401.68	0.044	4714.76	582.765
										EN2	Doushantuo	Member Ⅱ	1401.7	0.05	4728.27	582.778
										EN2	Doushantuo	Member Ⅱ	1401.72	0.058	4741.78	582.792
										EN2	Doushantuo	Member Ⅱ	1401.74	0.059	4755.29	582.805
										EN2	Doushantuo	Member Ⅱ	1401.76	0.054	4768.79	582.819
										EN2	Doushantuo	Member Ⅱ	1401.78	0.0455	4782.3	582.832
										EN2	Doushantuo	Member Ⅱ	1401.8	0.047	4795.81	582.846
										EN2	Doushantuo	Member Ⅱ	1401.82	0.061	4809.32	582.859
										EN2	Doushantuo	Member Ⅱ	1401.84	0.053	4822.83	582.873
										EN2	Doushantuo	Member Ⅱ	1401.86	0.045	4836.34	582.886
										EN2	Doushantuo	Member Ⅱ	1401.88	0.053	4849.85	582.9
										EN2	Doushantuo	Member Ⅱ	1401.9	0.063	4863.36	582.913
										EN2	Doushantuo	Member Ⅱ	1401.92	0.065	4878.37	582.928
										EN2	Doushantuo	Member Ⅱ	1401.94	0.047	4893.38	582.943
										EN2	Doushantuo	Member Ⅱ	1401.96	0.0475	4908.39	582.958
										EN2	Doushantuo	Member Ⅱ	1401.98	0.057	4923.4	582.973
										EN2	Doushantuo	Member Ⅱ	1402	0.055	4938.41	582.988
										EN2	Doushantuo	Member Ⅱ	1402.02	0.044	4953.42	583.003
										EN2	Doushantuo	Member Ⅱ	1402.04	0.05	4968.43	583.018
										EN2	Doushantuo	Member Ⅱ	1402.06	0.046	4983.44	583.033
										EN2	Doushantuo	Member Ⅱ	1402.08	0.04	4998.45	583.048
										EN2	Doushantuo	Member Ⅱ	1402.1	0.043	5013.46	583.064
										EN2	Doushantuo	Member Ⅱ	1402.12	0.031	5028.47	583.079
										EN2	Doushantuo	Member Ⅱ	1402.14	0.028	5043.48	583.094
										EN2	Doushantuo	Member Ⅱ	1402.16	0.04	5058.49	583.109
										EN2	Doushantuo	Member Ⅱ	1402.18	0.035	5073.51	583.124
										EN2	Doushantuo	Member Ⅱ	1402.2	0.036	5088.52	583.139
										EN2	Doushantuo	Member Ⅱ	1402.22	0.047	5103.53	583.154
										EN2	Doushantuo	Member Ⅱ	1402.24	0.027	5118.54	583.169
										EN2	Doushantuo	Member Ⅱ	1402.26	0.0415	5133.55	583.184
										EN2	Doushantuo	Member Ⅱ	1402.28	0.032	5148.56	583.199
										EN2	Doushantuo	Member Ⅱ	1402.3	0.04	5163.57	583.214
										EN2	Doushantuo	Member Ⅱ	1402.32	0.0275	5178.58	583.229
										EN2	Doushantuo	Member Ⅱ	1402.34	0.038	5193.59	583.244
										EN2	Doushantuo	Member Ⅱ	1402.36	0.0576	5208.6	583.259
										EN2	Doushantuo	Member Ⅱ	1402.38	0.0552	5223.61	583.274
										EN2	Doushantuo	Member Ⅱ	1402.4	0.0396	5238.62	583.289
										EN2	Doushantuo	Member Ⅱ	1402.42	0.07155	5253.63	583.304
										EN2	Doushantuo	Member Ⅱ	1402.44	0.0535	5268.64	583.319
										EN2	Doushantuo	Member Ⅱ	1402.46	0.053	5283.65	583.334
										EN2	Doushantuo	Member Ⅱ	1402.48	0.05	5298.66	583.349
										EN2	Doushantuo	Member Ⅱ	1402.5	0.048	5313.67	583.364
										EN2	Doushantuo	Member Ⅱ	1402.52	0.074	5328.68	583.379
										EN2	Doushantuo	Member Ⅱ	1402.54	0.033	5343.69	583.394
										EN2	Doushantuo	Member Ⅱ	1402.56	0.0365	5358.7	583.409
										EN2	Doushantuo	Member Ⅱ	1402.58	0.064	5373.71	583.424
										EN2	Doushantuo	Member Ⅱ	1402.6	0.03	5388.72	583.439
										EN2	Doushantuo	Member Ⅱ	1402.62	0.035	5403.73	583.454
										EN2	Doushantuo	Member Ⅱ	1402.64	0.04	5418.74	583.469
										EN2	Doushantuo	Member Ⅱ	1402.66	0.0391667	5433.75	583.484
										EN2	Doushantuo	Member Ⅱ	1402.68	0.0341667	5448.76	583.499
										EN2	Doushantuo	Member Ⅱ	1402.7	0.0284615	5463.77	583.514
										EN2	Doushantuo	Member Ⅱ	1402.72	0.0404167	5478.79	583.529
										EN2	Doushantuo	Member Ⅱ	1402.74	0.0408333	5493.8	583.544
										EN2	Doushantuo	Member Ⅱ	1402.76	0.035	5508.81	583.559
										EN2	Doushantuo	Member Ⅱ	1402.78	0.053	5523.82	583.574
										EN2	Doushantuo	Member Ⅱ	1402.8	0.0805	5538.83	583.589
										EN2	Doushantuo	Member Ⅱ	1402.82	0.056	5553.84	583.604
										EN2	Doushantuo	Member Ⅱ	1402.84	0.048	5568.85	583.619
										EN2	Doushantuo	Member Ⅱ	1402.86	0.052	5583.86	583.634
										EN2	Doushantuo	Member Ⅱ	1402.88	0.0385	5598.87	583.649
										EN2	Doushantuo	Member Ⅱ	1402.9	0.07	5613.88	583.664
										EN2	Doushantuo	Member Ⅱ	1402.92	0.046	5628.89	583.679
										EN2	Doushantuo	Member Ⅱ	1402.94	0.049	5643.9	583.694
										EN2	Doushantuo	Member Ⅱ	1402.96	0.043	5658.91	583.709
										EN2	Doushantuo	Member Ⅱ	1402.98	0.073	5673.92	583.724
										EN2	Doushantuo	Member Ⅱ	1403	0.05	5684.05	583.734
										EN2	Doushantuo	Member Ⅱ	1403.02	0.053	5694.18	583.744
										EN2	Doushantuo	Member Ⅱ	1403.04	0.05	5704.32	583.754
										EN2	Doushantuo	Member Ⅱ	1403.06	0.041	5714.45	583.764
										EN2	Doushantuo	Member Ⅱ	1403.08	0.046	5724.58	583.775
										EN2	Doushantuo	Member Ⅱ	1403.1	0.039	5734.71	583.785
										EN2	Doushantuo	Member Ⅱ	1403.12	0.051	5744.84	583.795
										EN2	Doushantuo	Member Ⅱ	1403.14	0.045	5754.98	583.805
										EN2	Doushantuo	Member Ⅱ	1403.16	0.034	5765.11	583.815
										EN2	Doushantuo	Member Ⅱ	1403.18	0.058	5775.24	583.825
										EN2	Doushantuo	Member Ⅱ	1403.2	0.056	5785.37	583.835
										EN2	Doushantuo	Member Ⅱ	1403.22	0.051	5795.5	583.846
										EN2	Doushantuo	Member Ⅱ	1403.24	0.0565	5805.64	583.856
										EN2	Doushantuo	Member Ⅱ	1403.26	0.063	5815.77	583.866
										EN2	Doushantuo	Member Ⅱ	1403.28	0.061	5825.9	583.876
										EN2	Doushantuo	Member Ⅱ	1403.3	0.0465	5836.03	583.886
										EN2	Doushantuo	Member Ⅱ	1403.32	0.047	5846.16	583.896
										EN2	Doushantuo	Member Ⅱ	1403.34	0.039	5856.3	583.906
										EN2	Doushantuo	Member Ⅱ	1403.36	0.0535	5866.43	583.916
										EN2	Doushantuo	Member Ⅱ	1403.38	0.0595	5876.56	583.927
										EN2	Doushantuo	Member Ⅱ	1403.4	0.054	5886.69	583.937
										EN2	Doushantuo	Member Ⅱ	1403.42	0.048	5896.82	583.947
										EN2	Doushantuo	Member Ⅱ	1403.44	0.0475	5906.96	583.957
										EN2	Doushantuo	Member Ⅱ	1403.46	0.058	5917.09	583.967
										EN2	Doushantuo	Member Ⅱ	1403.48	0.083	5927.22	583.977
										EN2	Doushantuo	Member Ⅱ	1403.5	0.0475	5937.35	583.987
										EN2	Doushantuo	Member Ⅱ	1403.52	0.0375	5947.48	583.998
										EN2	Doushantuo	Member Ⅱ	1403.54	0.136	5957.62	584.008
										EN2	Doushantuo	Member Ⅱ	1403.56	0.134	5967.75	584.018
										EN2	Doushantuo	Member Ⅱ	1403.58	0.1125	5977.88	584.028
										EN2	Doushantuo	Member Ⅱ	1403.6	0.109	5988.01	584.038
										EN2	Doushantuo	Member Ⅱ	1403.62	0.123	5998.14	584.048
										EN2	Doushantuo	Member Ⅱ	1403.64	0.103	6008.28	584.058
										EN2	Doushantuo	Member Ⅱ	1403.66	0.139	6018.41	584.068
										EN2	Doushantuo	Member Ⅱ	1403.68	0.085	6028.54	584.079
										EN2	Doushantuo	Member Ⅱ	1403.7	0.063	6038.67	584.089
										EN2	Doushantuo	Member Ⅱ	1403.72	0.0675	6048.8	584.099
										EN2	Doushantuo	Member Ⅱ	1403.74	0.06	6058.94	584.109
										EN2	Doushantuo	Member Ⅱ	1403.76	0.066	6069.07	584.119
										EN2	Doushantuo	Member Ⅱ	1403.78	0.0815	6079.2	584.129
										EN2	Doushantuo	Member Ⅱ	1403.8	0.08	6093.67	584.144
										EN2	Doushantuo	Member Ⅱ	1403.82	0.128	6108.15	584.158
										EN2	Doushantuo	Member Ⅱ	1403.84	0.17	6122.62	584.173
										EN2	Doushantuo	Member Ⅱ	1403.86	0.112	6137.1	584.187
										EN2	Doushantuo	Member Ⅱ	1403.88	0.044	6151.57	584.202
										EN2	Doushantuo	Member Ⅱ	1403.9	0.121	6166.05	584.216
											Doushantuo	Member Ⅱ	1403.92	0.1475	6180.52	584.231
											Doushantuo	Member Ⅱ	1403.94	0.133	6194.99	584.245
											Doushantuo	Member Ⅱ	1403.96	0.136	6209.47	584.26
											Doushantuo	Member Ⅱ	1403.98	0.1025	6223.94	584.274
											Doushantuo	Member Ⅱ	1404	0.0415	6238.42	584.288
											Doushantuo	Member Ⅱ	1404.02	0.045	6252.89	584.303
											Doushantuo	Member Ⅱ	1404.04	0.049	6267.37	584.317
											Doushantuo	Member Ⅱ	1404.06	0.0835	6281.84	584.332
											Doushantuo	Member Ⅱ	1404.08	0.044	6296.31	584.346
											Doushantuo	Member Ⅱ	1404.1	0.042	6310.79	584.361
											Doushantuo	Member Ⅱ	1404.12	0.0755	6325.26	584.375
											Doushantuo	Member Ⅱ	1404.14	0.059	6339.74	584.39
											Doushantuo	Member Ⅱ	1404.16	0.082	6354.21	584.404
											Doushantuo	Member Ⅱ	1404.18	0.098	6368.69	584.419
											Doushantuo	Member Ⅱ	1404.2	0.119	6383.16	584.433
											Doushantuo	Member Ⅱ	1404.22	0.162	6397.63	584.448
											Doushantuo	Member Ⅱ	1404.24	0.161	6412.11	584.462
											Doushantuo	Member Ⅱ	1404.26	0.1892	6426.58	584.477
											Doushantuo	Member Ⅱ	1404.28	0.2275	6441.06	584.491
											Doushantuo	Member Ⅱ	1404.3	0.2525	6455.53	584.506
											Doushantuo	Member Ⅱ	1404.32	0.25	6470.01	584.52
											Doushantuo	Member Ⅱ	1404.34	0.2046	6484.48	584.535
											Doushantuo	Member Ⅱ	1404.36	0.21	6500.69	584.551
											Doushantuo	Member Ⅱ	1404.38	0.2375	6516.9	584.567
											Doushantuo	Member Ⅱ	1404.4	0.2625	6533.11	584.583
											Doushantuo	Member Ⅱ	1404.42	0.2408	6549.32	584.599
											Doushantuo	Member Ⅱ	1404.44	0.1875	6565.54	584.616
											Doushantuo	Member Ⅱ	1404.46	0.23	6581.75	584.632
											Doushantuo	Member Ⅱ	1404.48	0.2167	6597.96	584.648
											Doushantuo	Member Ⅱ	1404.5	0.1369	6614.17	584.664
											Doushantuo	Member Ⅱ	1404.52	0.159	6630.38	584.68
											Doushantuo	Member Ⅱ	1404.54	0.136	6646.59	584.697
											Doushantuo	Member Ⅱ	1404.56	0.186	6662.8	584.713
											Doushantuo	Member Ⅱ	1404.58	0.162	6679.01	584.729
											Doushantuo	Member Ⅱ	1404.6	0.1815	6695.23	584.745
											Doushantuo	Member Ⅱ	1404.62	0.245	6711.44	584.761
											Doushantuo	Member Ⅱ	1404.64	0.239	6727.65	584.778
											Doushantuo	Member Ⅱ	1404.66	0.27	6743.86	584.794
											Doushantuo	Member Ⅱ	1404.68	0.215	6760.07	584.81
											Doushantuo	Member Ⅱ	1404.7	0.246	6776.28	584.826
											Doushantuo	Member Ⅱ	1404.72	0.25	6792.49	584.843
											Doushantuo	Member Ⅱ	1404.74	0.226	6808.7	584.859
											Doushantuo	Member Ⅱ	1404.76	0.146	6824.92	584.875
											Doushantuo	Member Ⅱ	1404.78	0.313	6841.13	584.891
											Doushantuo	Member Ⅱ	1404.8	0.302	6857.34	584.907
											Doushantuo	Member Ⅱ	1404.82	0.2733	6873.55	584.924
											Doushantuo	Member Ⅱ	1404.84	0.2495	6889.76	584.94
											Doushantuo	Member Ⅱ	1404.86	0.2425	6911.09	584.961
											Doushantuo	Member Ⅱ	1404.88	0.262	6932.42	584.982
											Doushantuo	Member Ⅱ	1404.9	0.252	6953.75	585.004
											Doushantuo	Member Ⅱ	1404.92	0.2473	6975.08	585.025
											Doushantuo	Member Ⅱ	1404.94	0.292	6996.41	585.046
											Doushantuo	Member Ⅱ	1404.96	0.174	7017.74	585.068
											Doushantuo	Member Ⅱ	1404.98	0.123	7039.07	585.089
											Doushantuo	Member Ⅱ	1405	0.17	7060.4	585.11
											Doushantuo	Member Ⅱ	1405.02	0.18	7081.73	585.132
											Doushantuo	Member Ⅱ	1405.04	0.158	7103.07	585.153
											Doushantuo	Member Ⅱ	1405.06	0.1105	7124.4	585.174
											Doushantuo	Member Ⅱ	1405.08	0.149	7145.73	585.196
											Doushantuo	Member Ⅱ	1405.1	0.1165	7167.06	585.217
											Doushantuo	Member Ⅱ	1405.12	0.105	7188.39	585.238
											Doushantuo	Member Ⅱ	1405.14	0.145	7209.72	585.26
											Doushantuo	Member Ⅱ	1405.16	0.153	7231.05	585.281
											Doushantuo	Member Ⅱ	1405.18	0.087	7252.38	585.302
											Doushantuo	Member Ⅱ	1405.2	0.152	7273.71	585.324
											Doushantuo	Member Ⅱ	1405.22	0.11	7295.04	585.345
											Doushantuo	Member Ⅱ	1405.24	0.081	7311.25	585.361
											Doushantuo	Member Ⅱ	1405.26	0.052	7327.46	585.378
											Doushantuo	Member Ⅱ	1405.28	0.183	7343.67	585.394
											Doushantuo	Member Ⅱ	1405.3	0.048	7359.88	585.41
											Doushantuo	Member Ⅱ	1405.32	0.037	7376.1	585.426
											Doushantuo	Member Ⅱ	1405.34	0.0335	7392.31	585.442
											Doushantuo	Member Ⅱ	1405.36	0.0415	7408.52	585.459
											Doushantuo	Member Ⅱ	1405.38	0.039	7424.73	585.475
											Doushantuo	Member Ⅱ	1405.4	0.039	7440.94	585.491
											Doushantuo	Member Ⅱ	1405.42	0.044	7457.15	585.507
											Doushantuo	Member Ⅱ	1405.44	0.053	7473.36	585.523
											Doushantuo	Member Ⅱ	1405.46	0.066	7489.57	585.54
											Doushantuo	Member Ⅱ	1405.48	0.01	7505.79	585.556
											Doushantuo	Member Ⅱ	1405.5	0.05	7522	585.572
											Doushantuo	Member Ⅱ	1405.52	0.0225	7538.21	585.588
											Doushantuo	Member Ⅱ	1405.54	0.066	7554.42	585.604
											Doushantuo	Member Ⅱ	1405.56	0.044	7570.63	585.621
											Doushantuo	Member Ⅱ	1405.58	0.051	7586.84	585.637
											Doushantuo	Member Ⅱ	1405.6	0.049	7603.05	585.653
											Doushantuo	Member Ⅱ	1405.62	0.072	7619.26	585.669
											Doushantuo	Member Ⅱ	1405.64	0.12	7635.48	585.686
											Doushantuo	Member Ⅱ	1405.66	0.137	7651.69	585.702
											Doushantuo	Member Ⅱ	1405.68	0.174	7667.9	585.718
											Doushantuo	Member Ⅱ	1405.7	0.196	7684.11	585.734
											Doushantuo	Member Ⅱ	1405.72	0.158	7700.32	585.75
											Doushantuo	Member Ⅱ	1405.74	0.163	7715.33	585.765
											Doushantuo	Member Ⅱ	1405.76	0.044	7730.34	585.78
											Doushantuo	Member Ⅱ	1405.78	0.1265	7745.35	585.795
											Doushantuo	Member Ⅱ	1405.8	0.128	7760.36	585.81
											Doushantuo	Member Ⅱ	1405.82	0.123	7775.37	585.825
											Doushantuo	Member Ⅱ	1405.84	0.112	7790.38	585.84
											Doushantuo	Member Ⅱ	1405.86	0.0735	7805.39	585.855
											Doushantuo	Member Ⅱ	1405.88	0.123	7820.4	585.87
											Doushantuo	Member Ⅱ	1405.9	0.117	7835.41	585.885
											Doushantuo	Member Ⅱ	1405.92	0.123	7850.42	585.9
											Doushantuo	Member Ⅱ	1405.94	0.0985	7865.43	585.915
											Doushantuo	Member Ⅱ	1405.96	0.081	7880.44	585.93
											Doushantuo	Member Ⅱ	1405.98	0.099	7895.45	585.945
											Doushantuo	Member Ⅱ	1406	0.097	7910.47	585.961
											Doushantuo	Member Ⅱ	1406.02	0.063	7925.48	585.976
											Doushantuo	Member Ⅱ	1406.04	0.108	7940.49	585.991
											Doushantuo	Member Ⅱ	1406.06	0.044	7955.5	586.006
											Doushantuo	Member Ⅱ	1406.08	0.08	7970.51	586.021
											Doushantuo	Member Ⅱ	1406.1	0.11	7985.52	586.036
											Doushantuo	Member Ⅱ	1406.12	0.117	8000.53	586.051
											Doushantuo	Member Ⅱ	1406.14	0.116	8015.54	586.066
											Doushantuo	Member Ⅱ	1406.16	0.119	8030.55	586.081
											Doushantuo	Member Ⅱ	1406.18	0.1365	8045.56	586.096
											Doushantuo	Member Ⅱ	1406.2	0.114	8060.57	586.111
											Doushantuo	Member Ⅱ	1406.22	0.096	8075.58	586.126
											Doushantuo	Member Ⅱ	1406.24	0.081	8090.59	586.141
											Doushantuo	Member Ⅱ	1406.26	0.0655	8105.6	586.156
											Doushantuo	Member Ⅱ	1406.28	0.051	8121.81	586.172
											Doushantuo	Member Ⅱ	1406.3	0.084	8138.02	586.188
											Doushantuo	Member Ⅱ	1406.32	0.15	8154.23	586.204
											Doushantuo	Member Ⅱ	1406.34	0.132	8170.44	586.22
											Doushantuo	Member Ⅱ	1406.36	0.117	8186.66	586.237
											Doushantuo	Member Ⅱ	1406.38	0.1185	8202.87	586.253
											Doushantuo	Member Ⅱ	1406.4	0.135	8219.08	586.269
											Doushantuo	Member Ⅱ	1406.42	0.053	8235.29	586.285
											Doushantuo	Member Ⅱ	1406.44	0.054	8251.5	586.302
											Doushantuo	Member Ⅱ	1406.46	0.061	8267.71	586.318
											Doushantuo	Member Ⅱ	1406.48	0.071	8283.92	586.334
											Doushantuo	Member Ⅱ	1406.5	0.103	8300.13	586.35
											Doushantuo	Member Ⅱ	1406.52	0.101	8316.35	586.366
											Doushantuo	Member Ⅱ	1406.54	0.094	8332.56	586.383
											Doushantuo	Member Ⅱ	1406.56	0.044	8348.77	586.399
											Doushantuo	Member Ⅱ	1406.58	0.047	8364.98	586.415
											Doushantuo	Member Ⅱ	1406.6	0.053	8381.19	586.431
											Doushantuo	Member Ⅱ	1406.62	0.1205	8397.4	586.447
											Doushantuo	Member Ⅱ	1406.64	0.085	8413.61	586.464
											Doushantuo	Member Ⅱ	1406.66	0.108	8429.82	586.48
											Doushantuo	Member Ⅱ	1406.68	0.121	8446.04	586.496
											Doushantuo	Member Ⅱ	1406.7	0.183	8462.25	586.512
											Doushantuo	Member Ⅱ	1406.72	0.1885	8478.46	586.528
											Doushantuo	Member Ⅱ	1406.74	0.083	8494.67	586.545
											Doushantuo	Member Ⅱ	1406.76	0.07	8510.88	586.561
											Doushantuo	Member Ⅱ	1406.78	0.166	8527.77	586.578
											Doushantuo	Member Ⅱ	1406.8	0.098	8544.65	586.595
											Doushantuo	Member Ⅱ	1406.82	0.1215	8561.54	586.612
											Doushantuo	Member Ⅱ	1406.84	0.119	8578.43	586.628
											Doushantuo	Member Ⅱ	1406.86	0.143	8595.31	586.645
											Doushantuo	Member Ⅱ	1406.88	0.159	8612.2	586.662
											Doushantuo	Member Ⅱ	1406.9	0.069	8629.09	586.679
											Doushantuo	Member Ⅱ	1406.92	0.089	8645.97	586.696
											Doushantuo	Member Ⅱ	1406.94	0.191	8662.86	586.713
											Doushantuo	Member Ⅱ	1406.96	0.1125	8679.75	586.73
											Doushantuo	Member Ⅱ	1406.98	0.1035	8696.63	586.747
											Doushantuo	Member Ⅱ	1407	0.119	8713.52	586.764
											Doushantuo	Member Ⅱ	1407.02	0.142	8730.41	586.78
											Doushantuo	Member Ⅱ	1407.04	0.144	8747.29	586.797
											Doushantuo	Member Ⅱ	1407.06	0.074	8764.18	586.814
											Doushantuo	Member Ⅱ	1407.08	0.068	8781.07	586.831
											Doushantuo	Member Ⅱ	1407.1	0.043	8797.95	586.848
											Doushantuo	Member Ⅱ	1407.12	0.2015	8814.84	586.865
											Doushantuo	Member Ⅱ	1407.14	0.2095	8831.73	586.882
											Doushantuo	Member Ⅱ	1407.16	0.189	8848.61	586.899
											Doushantuo	Member Ⅱ	1407.18	0.137	8865.5	586.916
											Doushantuo	Member Ⅱ	1407.2	0.102	8882.39	586.932
											Doushantuo	Member Ⅱ	1407.22	0.097	8899.27	586.949
											Doushantuo	Member Ⅱ	1407.24	0.155	8916.16	586.966
											Doushantuo	Member Ⅱ	1407.26	0.225	8932.37	586.982
											Doushantuo	Member Ⅱ	1407.28	0.193	8948.58	586.999
											Doushantuo	Member Ⅱ	1407.3	0.125	8964.79	587.015
											Doushantuo	Member Ⅱ	1407.32	0.086	8981	587.031
											Doushantuo	Member Ⅱ	1407.34	0.125	8997.22	587.047
											Doushantuo	Member Ⅱ	1407.36	0.138	9013.43	587.063
											Doushantuo	Member Ⅱ	1407.38	0.132	9029.64	587.08
											Doushantuo	Member Ⅱ	1407.4	0.1065	9045.85	587.096
											Doushantuo	Member Ⅱ	1407.42	0.1095	9062.06	587.112
											Doushantuo	Member Ⅱ	1407.44	0.111	9078.27	587.128
											Doushantuo	Member Ⅱ	1407.46	0.099	9094.48	587.145
											Doushantuo	Member Ⅱ	1407.48	0.137	9110.69	587.161
											Doushantuo	Member Ⅱ	1407.5	0.15	9126.91	587.177
											Doushantuo	Member Ⅱ	1407.52	0.103	9143.12	587.193
											Doushantuo	Member Ⅱ	1407.54	0.1085	9159.33	587.209
											Doushantuo	Member Ⅱ	1407.56	0.1025	9175.54	587.226
											Doushantuo	Member Ⅱ	1407.58	0.128	9191.75	587.242
											Doushantuo	Member Ⅱ	1407.6	0.157	9207.96	587.258
											Doushantuo	Member Ⅱ	1407.62	0.158	9224.17	587.274
											Doushantuo	Member Ⅱ	1407.64	0.12	9240.38	587.29
											Doushantuo	Member Ⅱ	1407.66	0.096	9256.6	587.307
											Doushantuo	Member Ⅱ	1407.68	0.093	9272.81	587.323
											Doushantuo	Member Ⅱ	1407.7	0.106	9289.02	587.339
											Doushantuo	Member Ⅱ	1407.72	0.1353	9305.23	587.355
											Doushantuo	Member Ⅱ	1407.74	0.1585	9321.44	587.371
											Doushantuo	Member Ⅱ	1407.76	0.1885	9340.74	587.391
											Doushantuo	Member Ⅱ	1407.78	0.2125	9360.04	587.41
											Doushantuo	Member Ⅱ	1407.8	0.182	9379.34	587.429
											Doushantuo	Member Ⅱ	1407.82	0.1575	9398.64	587.449
											Doushantuo	Member Ⅱ	1407.84	0.154	9417.94	587.468
											Doushantuo	Member Ⅱ	1407.86	0.11	9437.23	587.487
											Doushantuo	Member Ⅱ	1407.88	0.0845	9456.53	587.507
											Doushantuo	Member Ⅱ	1407.9	0.085	9475.83	587.526
											Doushantuo	Member Ⅱ	1407.92	0.0877	9495.13	587.545
											Doushantuo	Member Ⅱ	1407.94	0.105	9514.43	587.564
											Doushantuo	Member Ⅱ	1407.96	0.073	9533.73	587.584
											Doushantuo	Member Ⅱ	1407.98	0.08	9553.03	587.603
											Doushantuo	Member Ⅱ	1408	0.077	9572.33	587.622
											Doushantuo	Member Ⅱ	1408.02	0.085	9591.63	587.642
											Doushantuo	Member Ⅱ	1408.04	0.104	9610.93	587.661
											Doushantuo	Member Ⅱ	1408.06	0.122	9630.22	587.68
											Doushantuo	Member Ⅱ	1408.08	0.145	9649.52	587.7
											Doushantuo	Member Ⅱ	1408.1	0.119	9668.82	587.719
											Doushantuo	Member Ⅱ	1408.12	0.122	9688.12	587.738
											Doushantuo	Member Ⅱ	1408.14	0.1	9707.42	587.757
											Doushantuo	Member Ⅱ	1408.16	0.1075	9726.72	587.777
											Doushantuo	Member Ⅱ	1408.18	0.1375	9746.98	587.797
											Doushantuo	Member Ⅱ	1408.2	0.143	9767.25	587.817
											Doushantuo	Member Ⅱ	1408.22	0.131	9787.51	587.838
											Doushantuo	Member Ⅱ	1408.24	0.125	9807.78	587.858
											Doushantuo	Member Ⅱ	1408.26	0.1105	9828.04	587.878
											Doushantuo	Member Ⅱ	1408.28	0.1025	9848.3	587.898
											Doushantuo	Member Ⅱ	1408.3	0.088	9868.57	587.919
											Doushantuo	Member Ⅱ	1408.32	0.037	9888.83	587.939
											Doushantuo	Member Ⅱ	1408.34	0.0703	9909.1	587.959
											Doushantuo	Member Ⅱ	1408.36	0.097	9929.36	587.979
											Doushantuo	Member Ⅱ	1408.38	0.0452	9949.62	588
											Doushantuo	Member Ⅱ	1408.4	0.0546	9969.89	588.02
											Doushantuo	Member Ⅱ	1408.42	0.104	9990.15	588.04
											Doushantuo	Member Ⅱ	1408.44	0.084	10010.4	588.06
											Doushantuo	Member Ⅱ	1408.46	0.095	10030.7	588.081
											Doushantuo	Member Ⅱ	1408.48	0.1343	10050.9	588.101
											Doushantuo	Member Ⅱ	1408.5	0.144	10071.2	588.121
											Doushantuo	Member Ⅱ	1408.52	0.13	10091.5	588.142
											Doushantuo	Member Ⅱ	1408.54	0.1305	10111.7	588.162
											Doushantuo	Member Ⅱ	1408.56	0.1395	10132	588.182
											Doushantuo	Member Ⅱ	1408.58	0.134	10150.4	588.2
											Doushantuo	Member Ⅱ	1408.6	0.13	10168.8	588.219
											Doushantuo	Member Ⅱ	1408.62	0.122	10187.3	588.237
											Doushantuo	Member Ⅱ	1408.64	0.104	10205.7	588.256
											Doushantuo	Member Ⅱ	1408.66	0.118	10224.1	588.274
											Doushantuo	Member Ⅱ	1408.68	0.117	10242.5	588.293
											Doushantuo	Member Ⅱ	1408.7	0.106	10261	588.311
											Doushantuo	Member Ⅱ	1408.72	0.045	10279.4	588.329
											Doushantuo	Member Ⅱ	1408.74	0.088	10297.8	588.348
											Doushantuo	Member Ⅱ	1408.76	0.086	10316.2	588.366
											Doushantuo	Member Ⅱ	1408.78	0.086	10334.6	588.385
											Doushantuo	Member Ⅱ	1408.8	0.078	10353.1	588.403
											Doushantuo	Member Ⅱ	1408.82	0.063	10371.5	588.422
											Doushantuo	Member Ⅱ	1408.84	0.0655	10389.9	588.44
											Doushantuo	Member Ⅱ	1408.86	0.1245	10408.3	588.458
											Doushantuo	Member Ⅱ	1408.88	0.1675	10426.7	588.477
											Doushantuo	Member Ⅱ	1408.9	0.1315	10445.2	588.495
											Doushantuo	Member Ⅱ	1408.92	0.1095	10463.6	588.514
											Doushantuo	Member Ⅱ	1408.94	0.1105	10482	588.532
											Doushantuo	Member Ⅱ	1408.96	0.097	10500.4	588.55
											Doushantuo	Member Ⅱ	1408.98	0.122	10518.9	588.569
											Doushantuo	Member Ⅱ	1409	0.137	10537.3	588.587
											Doushantuo	Member Ⅱ	1409.02	0.132	10553.5	588.604
											Doushantuo	Member Ⅱ	1409.04	0.121	10569.7	588.62
											Doushantuo	Member Ⅱ	1409.06	0.134	10585.9	588.636
											Doushantuo	Member Ⅱ	1409.08	0.059	10602.1	588.652
											Doushantuo	Member Ⅱ	1409.1	0.099	10618.3	588.668
											Doushantuo	Member Ⅱ	1409.12	0.119	10634.5	588.685
											Doushantuo	Member Ⅱ	1409.14	0.088	10650.8	588.701
											Doushantuo	Member Ⅱ	1409.16	0.052	10667	588.717
											Doushantuo	Member Ⅱ	1409.18	0.0805	10683.2	588.733
											Doushantuo	Member Ⅱ	1409.2	0.083	10699.4	588.749
											Doushantuo	Member Ⅱ	1409.22	0.0755	10715.6	588.766
											Doushantuo	Member Ⅱ	1409.24	0.0545	10731.8	588.782
											Doushantuo	Member Ⅱ	1409.26	0.056	10748	588.798
											Doushantuo	Member Ⅱ	1409.28	0.064	10764.2	588.814
											Doushantuo	Member Ⅱ	1409.3	0.078	10780.4	588.83
											Doushantuo	Member Ⅱ	1409.32	0.112	10796.7	588.847
											Doushantuo	Member Ⅱ	1409.34	0.147	10812.9	588.863
											Doushantuo	Member Ⅱ	1409.36	0.1375	10829.1	588.879
											Doushantuo	Member Ⅱ	1409.38	0.121	10845.3	588.895
											Doushantuo	Member Ⅱ	1409.4	0.108	10861.5	588.912
											Doushantuo	Member Ⅱ	1409.42	0.075	10877.7	588.928
											Doushantuo	Member Ⅱ	1409.44	0.092	10893.9	588.944
											Doushantuo	Member Ⅱ	1409.46	0.096	10910.1	588.96
											Doushantuo	Member Ⅱ	1409.48	0.1025	10926.3	588.976
											Doushantuo	Member Ⅱ	1409.5	0.097	10942.6	588.993
											Doushantuo	Member Ⅱ	1409.52	0.096	10967.9	589.018
											Doushantuo	Member Ⅱ	1409.54	0.11	10993.2	589.043
											Doushantuo	Member Ⅱ	1409.56	0.125	11018.5	589.069
											Doushantuo	Member Ⅱ	1409.58	0.128	11043.9	589.094
											Doushantuo	Member Ⅱ	1409.6	0.116	11069.2	589.119
											Doushantuo	Member Ⅱ	1409.62	0.1115	11094.5	589.145
											Doushantuo	Member Ⅱ	1409.64	0.1075	11119.9	589.17
											Doushantuo	Member Ⅱ	1409.66	0.087	11145.2	589.195
											Doushantuo	Member Ⅱ	1409.68	0.077	11170.5	589.221
											Doushantuo	Member Ⅱ	1409.7	0.09	11195.9	589.246
											Doushantuo	Member Ⅱ	1409.72	0.1075	11221.2	589.271
											Doushantuo	Member Ⅱ	1409.74	0.1105	11246.5	589.297
											Doushantuo	Member Ⅱ	1409.76	0.086	11271.9	589.322
											Doushantuo	Member Ⅱ	1409.78	0.076	11297.2	589.347
											Doushantuo	Member Ⅱ	1409.8	0.077	11322.5	589.373
											Doushantuo	Member Ⅱ	1409.82	0.072	11347.8	589.398
											Doushantuo	Member Ⅱ	1409.84	0.1105	11362.9	589.413
											Doushantuo	Member Ⅱ	1409.86	0.112	11377.9	589.428
											Doushantuo	Member Ⅱ	1409.88	0.073	11392.9	589.443
											Doushantuo	Member Ⅱ	1409.9	0.062	11407.9	589.458
											Doushantuo	Member Ⅱ	1409.92	0.1155	11422.9	589.473
											Doushantuo	Member Ⅱ	1409.94	0.1293	11437.9	589.488
											Doushantuo	Member Ⅱ	1409.96	0.128	11452.9	589.503
											Doushantuo	Member Ⅱ	1409.98	0.097	11467.9	589.518
											Doushantuo	Member Ⅱ	1410	0.089	11482.9	589.533
											Doushantuo	Member Ⅱ	1410.02	0.108	11497.9	589.548
											Doushantuo	Member Ⅱ	1410.04	0.074	11513	589.563
											Doushantuo	Member Ⅱ	1410.06	0.0593	11528	589.578
											Doushantuo	Member Ⅱ	1410.08	0.063	11543	589.593
											Doushantuo	Member Ⅱ	1410.1	0.084	11558	589.608
											Doushantuo	Member Ⅱ	1410.12	0.0995	11573	589.623
											Doushantuo	Member Ⅱ	1410.14	0.092	11588	589.638
											Doushantuo	Member Ⅱ	1410.16	0.081	11603	589.653
											Doushantuo	Member Ⅱ	1410.18	0.085	11618	589.668
											Doushantuo	Member Ⅱ	1410.2	0.118	11633	589.683
											Doushantuo	Member Ⅱ	1410.22	0.156	11648	589.698
											Doushantuo	Member Ⅱ	1410.24	0.154	11663.1	589.713
											Doushantuo	Member Ⅱ	1410.26	0.147	11678.1	589.728
											Doushantuo	Member Ⅱ	1410.28	0.143	11693.1	589.743
											Doushantuo	Member Ⅱ	1410.3	0.1335	11708.1	589.758
											Doushantuo	Member Ⅱ	1410.32	0.133	11723.1	589.773
											Doushantuo	Member Ⅱ	1410.34	0.1415	11738.1	589.788
											Doushantuo	Member Ⅱ	1410.36	0.1515	11753.1	589.803
											Doushantuo	Member Ⅱ	1410.38	0.1681	11767.1	589.817
											Doushantuo	Member Ⅱ	1410.4	0.1842	11781.1	589.831
											Doushantuo	Member Ⅱ	1410.42	0.19	11795	589.845
											Doushantuo	Member Ⅱ	1410.44	0.155	11809	589.859
											Doushantuo	Member Ⅱ	1410.46	0.117	11823	589.873
											Doushantuo	Member Ⅱ	1410.48	0.151	11837	589.887
											Doushantuo	Member Ⅱ	1410.5	0.139	11850.9	589.901
											Doushantuo	Member Ⅱ	1410.52	0.1295	11864.9	589.915
											Doushantuo	Member Ⅱ	1410.54	0.113	11878.9	589.929
											Doushantuo	Member Ⅱ	1410.56	0.0895	11892.9	589.943
											Doushantuo	Member Ⅱ	1410.58	0.082	11906.8	589.957
											Doushantuo	Member Ⅱ	1410.6	0.0787	11920.8	589.971
											Doushantuo	Member Ⅱ	1410.62	0.066	11934.8	589.985
											Doushantuo	Member Ⅱ	1410.64	0.112	11948.8	589.999
											Doushantuo	Member Ⅱ	1410.66	0.064	11962.7	590.013
											Doushantuo	Member Ⅱ	1410.68	0.113	11976.7	590.027
											Doushantuo	Member Ⅱ	1410.7	0.1095	11990.7	590.041
											Doushantuo	Member Ⅱ	1410.72	0.097	12004.7	590.055
											Doushantuo	Member Ⅱ	1410.74	0.094	12018.6	590.069
											Doushantuo	Member Ⅱ	1410.76	0.1025	12032.6	590.083
											Doushantuo	Member Ⅱ	1410.78	0.131	12046.6	590.097
											Doushantuo	Member Ⅱ	1410.8	0.133	12060.6	590.111
											Doushantuo	Member Ⅱ	1410.82	0.097	12074.5	590.125
											Doushantuo	Member Ⅱ	1410.84	0.099	12088.5	590.139
											Doushantuo	Member Ⅱ	1410.86	0.095	12102.5	590.153
											Doushantuo	Member Ⅱ	1410.88	0.1045	12116.5	590.167
											Doushantuo	Member Ⅱ	1410.9	0.118	12130.4	590.18
											Doushantuo	Member Ⅱ	1410.92	0.1225	12144.4	590.194
											Doushantuo	Member Ⅱ	1410.94	0.1095	12158.4	590.208
											Doushantuo	Member Ⅱ	1410.96	0.119	12172.9	590.223
											Doushantuo	Member Ⅱ	1410.98	0.12	12187.3	590.237
											Doushantuo	Member Ⅱ	1411	0.094	12201.8	590.252
											Doushantuo	Member Ⅱ	1411.02	0.096	12216.3	590.266
											Doushantuo	Member Ⅱ	1411.04	0.085	12230.8	590.281
											Doushantuo	Member Ⅱ	1411.06	0.0795	12245.2	590.295
											Doushantuo	Member Ⅱ	1411.08	0.0975	12259.7	590.31
											Doushantuo	Member Ⅱ	1411.1	0.124	12274.2	590.324
											Doushantuo	Member Ⅱ	1411.12	0.1425	12288.7	590.339
											Doushantuo	Member Ⅱ	1411.14	0.145	12303.1	590.353
											Doushantuo	Member Ⅱ	1411.16	0.131	12317.6	590.368
											Doushantuo	Member Ⅱ	1411.18	0.125	12332.1	590.382
											Doushantuo	Member Ⅱ	1411.2	0.086	12346.6	590.397
											Doushantuo	Member Ⅱ	1411.22	0.075	12361	590.411
											Doushantuo	Member Ⅱ	1411.24	0.072	12375.5	590.426
											Doushantuo	Member Ⅱ	1411.26	0.1155	12390	590.44
											Doushantuo	Member Ⅱ	1411.28	0.1535	12404.5	590.455
											Doushantuo	Member Ⅱ	1411.3	0.1355	12418.9	590.469
											Doushantuo	Member Ⅱ	1411.32	0.1165	12433.4	590.483
											Doushantuo	Member Ⅱ	1411.34	0.1065	12447.9	590.498
											Doushantuo	Member Ⅱ	1411.36	0.1195	12462.4	590.512
											Doushantuo	Member Ⅱ	1411.38	0.111	12476.8	590.527
											Doushantuo	Member Ⅱ	1411.4	0.13	12491.3	590.541
											Doushantuo	Member Ⅱ	1411.42	0.134	12505.8	590.556
											Doushantuo	Member Ⅱ	1411.44	0.136	12520.3	590.57
											Doushantuo	Member Ⅱ	1411.46	0.156	12534.7	590.585
											Doushantuo	Member Ⅱ	1411.48	0.1725	12549.2	590.599
											Doushantuo	Member Ⅱ	1411.5	0.1705	12563.7	590.614
											Doushantuo	Member Ⅱ	1411.52	0.18	12585	590.635
											Doushantuo	Member Ⅱ	1411.54	0.1709	12606.3	590.656
											Doushantuo	Member Ⅱ	1411.56	0.1705	12627.7	590.678
											Doushantuo	Member Ⅱ	1411.58	0.1627	12649	590.699
											Doushantuo	Member Ⅱ	1411.6	0.1705	12670.3	590.72
											Doushantuo	Member Ⅱ	1411.62	0.1614	12691.7	590.742
											Doushantuo	Member Ⅱ	1411.64	0.1637	12713	590.763
											Doushantuo	Member Ⅱ	1411.66	0.117	12734.3	590.784
											Doushantuo	Member Ⅱ	1411.68	0.134	12755.7	590.806
											Doushantuo	Member Ⅱ	1411.7	0.106	12777	590.827
											Doushantuo	Member Ⅱ	1411.72	0.117	12798.3	590.848
											Doushantuo	Member Ⅱ	1411.74	0.096	12819.6	590.87
											Doushantuo	Member Ⅱ	1411.76	0.094	12841	590.891
											Doushantuo	Member Ⅱ	1411.78	0.078	12862.3	590.912
											Doushantuo	Member Ⅱ	1411.8	0.087	12883.6	590.934
											Doushantuo	Member Ⅱ	1411.82	0.121	12905	590.955
											Doushantuo	Member Ⅱ	1411.84	0.166	12926.3	590.976
											Doushantuo	Member Ⅱ	1411.86	0.1083	12947.6	590.998
											Doushantuo	Member Ⅱ	1411.88	0.1245	12969	591.019
											Doushantuo	Member Ⅱ	1411.9	0.1615	12986.6	591.037
											Doushantuo	Member Ⅱ	1411.92	0.1845	13004.2	591.054
											Doushantuo	Member Ⅱ	1411.94	0.1505	13021.8	591.072
											Doushantuo	Member Ⅱ	1411.96	0.0955	13039.4	591.089
											Doushantuo	Member Ⅱ	1411.98	0.088	13057.1	591.107
											Doushantuo	Member Ⅱ	1412	0.0875	13074.7	591.125
											Doushantuo	Member Ⅱ	1412.02	0.1615	13092.3	591.142
											Doushantuo	Member Ⅱ	1412.04	0.105	13109.9	591.16
											Doushantuo	Member Ⅱ	1412.06	0.1117	13127.5	591.178
											Doushantuo	Member Ⅱ	1412.08	0.097	13145.2	591.195
											Doushantuo	Member Ⅱ	1412.1	0.109	13162.8	591.213
											Doushantuo	Member Ⅱ	1412.12	0.08	13180.4	591.23
											Doushantuo	Member Ⅱ	1412.14	0.071	13198	591.248
											Doushantuo	Member Ⅱ	1412.16	0.046	13215.7	591.266
											Doushantuo	Member Ⅱ	1412.18	0.086	13233.3	591.283
											Doushantuo	Member Ⅱ	1412.2	0.124	13250.9	591.301
											Doushantuo	Member Ⅱ	1412.22	0.106	13268.5	591.319
											Doushantuo	Member Ⅱ	1412.24	0.136	13286.1	591.336
											Doushantuo	Member Ⅱ	1412.26	0.166	13303.8	591.354
											Doushantuo	Member Ⅱ	1412.28	0.191	13321.4	591.371
											Doushantuo	Member Ⅱ	1412.3	0.195	13339	591.389
											Doushantuo	Member Ⅱ	1412.32	0.197	13356.6	591.407
											Doushantuo	Member Ⅱ	1412.34	0.203	13374.2	591.424
											Doushantuo	Member Ⅱ	1412.36	0.226	13390.5	591.44
											Doushantuo	Member Ⅱ	1412.38	0.214	13406.7	591.457
											Doushantuo	Member Ⅱ	1412.4	0.234	13422.9	591.473
											Doushantuo	Member Ⅱ	1412.42	0.266	13439.1	591.489
											Doushantuo	Member Ⅱ	1412.44	0.245	13455.3	591.505
											Doushantuo	Member Ⅱ	1412.46	0.174	13471.5	591.522
											Doushantuo	Member Ⅱ	1412.48	0.077	13487.7	591.538
											Doushantuo	Member Ⅱ	1412.5	0.121	13503.9	591.554
											Doushantuo	Member Ⅱ	1412.52	0.111	13520.1	591.57
											Doushantuo	Member Ⅱ	1412.54	0.0955	13536.4	591.586
											Doushantuo	Member Ⅱ	1412.56	0.0985	13552.6	591.603
											Doushantuo	Member Ⅱ	1412.58	0.109	13568.8	591.619
											Doushantuo	Member Ⅱ	1412.6	0.117	13585	591.635
											Doushantuo	Member Ⅱ	1412.62	0.12	13601.2	591.651
											Doushantuo	Member Ⅱ	1412.64	0.115	13617.4	591.667
											Doushantuo	Member Ⅱ	1412.66	0.1155	13633.6	591.684
											Doushantuo	Member Ⅱ	1412.68	0.1185	13649.8	591.7
											Doushantuo	Member Ⅱ	1412.7	0.1485	13666	591.716
											Doushantuo	Member Ⅱ	1412.72	0.202	13682.3	591.732
											Doushantuo	Member Ⅱ	1412.74	0.228	13698.5	591.749
											Doushantuo	Member Ⅱ	1412.76	0.2195	13714.7	591.765
											Doushantuo	Member Ⅱ	1412.78	0.2	13730.9	591.781
											Doushantuo	Member Ⅱ	1412.8	0.1665	13747.1	591.797
											Doushantuo	Member Ⅱ	1412.82	0.139	13763.3	591.813
											Doushantuo	Member Ⅱ	1412.84	0.132	13779.5	591.83
											Doushantuo	Member Ⅱ	1412.86	0.1265	13794.5	591.845
											Doushantuo	Member Ⅱ	1412.88	0.1255	13809.5	591.86
											Doushantuo	Member Ⅱ	1412.9	0.1465	13824.6	591.875
											Doushantuo	Member Ⅱ	1412.92	0.1595	13839.6	591.89
											Doushantuo	Member Ⅱ	1412.94	0.136	13854.6	591.905
											Doushantuo	Member Ⅱ	1412.96	0.155	13869.6	591.92
											Doushantuo	Member Ⅱ	1412.98	0.1245	13884.6	591.935
											Doushantuo	Member Ⅱ	1413	0.0563	13899.6	591.95
											Doushantuo	Member Ⅱ	1413.02	0.061	13914.6	591.965
											Doushantuo	Member Ⅱ	1413.04	0.0643	13929.6	591.98
											Doushantuo	Member Ⅱ	1413.06	0.09	13944.6	591.995
											Doushantuo	Member Ⅱ	1413.08	0.115	13959.6	592.01
											Doushantuo	Member Ⅱ	1413.1	0.1315	13974.7	592.025
											Doushantuo	Member Ⅱ	1413.12	0.147	13989.7	592.04
											Doushantuo	Member Ⅱ	1413.14	0.147	14004.7	592.055
											Doushantuo	Member Ⅱ	1413.16	0.129	14019.7	592.07
											Doushantuo	Member Ⅱ	1413.18	0.118	14034.7	592.085
											Doushantuo	Member Ⅱ	1413.2	0.11	14049.7	592.1
											Doushantuo	Member Ⅱ	1413.22	0.114	14064.7	592.115
											Doushantuo	Member Ⅱ	1413.24	0.123	14079.7	592.13
											Doushantuo	Member Ⅱ	1413.26	0.1245	14094.7	592.145
											Doushantuo	Member Ⅱ	1413.28	0.1247	14109.7	592.16
											Doushantuo	Member Ⅱ	1413.3	0.124	14124.8	592.175
											Doushantuo	Member Ⅱ	1413.32	0.136	14139.8	592.19
											Doushantuo	Member Ⅱ	1413.34	0.161	14154.8	592.205
											Doushantuo	Member Ⅱ	1413.36	0.176	14169.8	592.22
											Doushantuo	Member Ⅱ	1413.38	0.1747	14184.8	592.235
											Doushantuo	Member Ⅱ	1413.4	0.185	14193.8	592.244
											Doushantuo	Member Ⅱ	1413.42	0.189	14202.8	592.253
											Doushantuo	Member Ⅱ	1413.44	0.178	14211.8	592.262
											Doushantuo	Member Ⅱ	1413.46	0.166	14220.8	592.271
											Doushantuo	Member Ⅱ	1413.48	0.15	14229.8	592.28
											Doushantuo	Member Ⅱ	1413.5	0.131	14238.8	592.289
											Doushantuo	Member Ⅱ	1413.52	0.13	14247.8	592.298
											Doushantuo	Member Ⅱ	1413.54	0.131	14256.8	592.307
											Doushantuo	Member Ⅱ	1413.56	0.135	14265.9	592.316
											Doushantuo	Member Ⅱ	1413.58	0.1405	14274.9	592.325
											Doushantuo	Member Ⅱ	1413.6	0.1425	14283.9	592.334
											Doushantuo	Member Ⅱ	1413.62	0.1285	14292.9	592.343
											Doushantuo	Member Ⅱ	1413.64	0.1173	14301.9	592.352
											Doushantuo	Member Ⅱ	1413.66	0.12	14310.9	592.361
											Doushantuo	Member Ⅱ	1413.68	0.152	14319.9	592.37
											Doushantuo	Member Ⅱ	1413.7	0.135	14328.9	592.379
											Doushantuo	Member Ⅱ	1413.72	0.064	14337.9	592.388
											Doushantuo	Member Ⅱ	1413.74	0.108	14346.9	592.397
											Doushantuo	Member Ⅱ	1413.76	0.1215	14355.9	592.406
											Doushantuo	Member Ⅱ	1413.78	0.115	14364.9	592.415
											Doushantuo	Member Ⅱ	1413.8	0.086	14373.9	592.424
											Doushantuo	Member Ⅱ	1413.82	0.092	14382.9	592.433
											Doushantuo	Member Ⅱ	1413.84	0.127	14391.9	592.442
											Doushantuo	Member Ⅱ	1413.86	0.1815	14400.9	592.451
											Doushantuo	Member Ⅱ	1413.88	0.172	14410	592.46
											Doushantuo	Member Ⅱ	1413.9	0.1243	14419	592.469
											Doushantuo	Member Ⅱ	1413.92	0.093	14428	592.478
											Doushantuo	Member Ⅱ	1413.94	0.102	14437	592.487
											Doushantuo	Member Ⅱ	1413.96	0.116	14446	592.496
											Doushantuo	Member Ⅱ	1413.98	0.1327	14455	592.505
											Doushantuo	Member Ⅱ	1414	0.134	14464	592.514
											Doushantuo	Member Ⅱ	1414.02	0.1335	14473	592.523
											Doushantuo	Member Ⅱ	1414.04	0.132	14482	592.532
											Doushantuo	Member Ⅱ	1414.06	0.1273	14491	592.541
											Doushantuo	Member Ⅱ	1414.08	0.134	14500	592.55
											Doushantuo	Member Ⅱ	1414.1	0.163	14509	592.559
											Doushantuo	Member Ⅱ	1414.12	0.15	14518	592.568
											Doushantuo	Member Ⅱ	1414.14	0.152	14527	592.577
											Doushantuo	Member Ⅱ	1414.16	0.144	14536	592.586
											Doushantuo	Member Ⅱ	1414.18	0.1385	14545	592.595
											Doushantuo	Member Ⅱ	1414.2	0.1425	14554.1	592.604
											Doushantuo	Member Ⅱ	1414.22	0.149	14563.1	592.613
											Doushantuo	Member Ⅱ	1414.24	0.151	14572.1	592.622
											Doushantuo	Member Ⅱ	1414.26	0.153	14581.1	592.631
											Doushantuo	Member Ⅱ	1414.28	0.179	14590.1	592.64
											Doushantuo	Member Ⅱ	1414.3	0.19	14601.7	592.652
											Doushantuo	Member Ⅱ	1414.32	0.175	14613.2	592.663
											Doushantuo	Member Ⅱ	1414.34	0.177	14624.8	592.675
											Doushantuo	Member Ⅱ	1414.36	0.18	14636.4	592.686
											Doushantuo	Member Ⅱ	1414.38	0.1915	14648	592.698
											Doushantuo	Member Ⅱ	1414.4	0.1895	14659.6	592.71
											Doushantuo	Member Ⅱ	1414.42	0.1523	14671.1	592.721
											Doushantuo	Member Ⅱ	1414.44	0.101	14682.7	592.733
											Doushantuo	Member Ⅱ	1414.46	0.076	14694.3	592.744
											Doushantuo	Member Ⅱ	1414.48	0.07	14705.9	592.756
											Doushantuo	Member Ⅱ	1414.5	0.086	14717.5	592.767
											Doushantuo	Member Ⅱ	1414.52	0.0987	14729	592.779
											Doushantuo	Member Ⅱ	1414.54	0.121	14740.6	592.791
											Doushantuo	Member Ⅱ	1414.56	0.176	14752.2	592.802
											Doushantuo	Member Ⅱ	1414.58	0.196	14763.8	592.814
											Doushantuo	Member Ⅱ	1414.6	0.189	14775.4	592.825
											Doushantuo	Member Ⅱ	1414.62	0.1803	14786.9	592.837
											Doushantuo	Member Ⅱ	1414.64	0.168	14798.5	592.849
											Doushantuo	Member Ⅱ	1414.66	0.152	14810.1	592.86
											Doushantuo	Member Ⅱ	1414.68	0.138	14821.7	592.872
											Doushantuo	Member Ⅱ	1414.7	0.126	14833.2	592.883
											Doushantuo	Member Ⅱ	1414.72	0.125	14844.8	592.895
											Doushantuo	Member Ⅱ	1414.74	0.14	14856.4	592.906
											Doushantuo	Member Ⅱ	1414.76	0.146	14868	592.918
											Doushantuo	Member Ⅱ	1414.78	0.1367	14879.6	592.93
											Doushantuo	Member Ⅱ	1414.8	0.129	14891.1	592.941
											Doushantuo	Member Ⅱ	1414.82	0.122	14902.7	592.953
											Doushantuo	Member Ⅱ	1414.84	0.1253	14914.3	592.964
											Doushantuo	Member Ⅱ	1414.86	0.14	14925.9	592.976
											Doushantuo	Member Ⅱ	1414.88	0.139	14937.5	592.988
											Doushantuo	Member Ⅱ	1414.9	0.128	14949	592.999
											Doushantuo	Member Ⅱ	1414.92	0.14	14960.6	593.011
											Doushantuo	Member Ⅱ	1414.94	0.1795	14972.2	593.022
											Doushantuo	Member Ⅱ	1414.96	0.225	14983.8	593.034
											Doushantuo	Member Ⅱ	1414.98	0.225	14995.4	593.045
											Doushantuo	Member Ⅱ	1415	0.2073	15008.4	593.058
											Doushantuo	Member Ⅱ	1415.02	0.196	15021.5	593.072
											Doushantuo	Member Ⅱ	1415.04	0.208	15034.6	593.085
											Doushantuo	Member Ⅱ	1415.06	0.188	15047.7	593.098
											Doushantuo	Member Ⅱ	1415.08	0.192	15060.7	593.111
											Doushantuo	Member Ⅱ	1415.1	0.189	15073.8	593.124
											Doushantuo	Member Ⅱ	1415.12	0.1745	15086.9	593.137
											Doushantuo	Member Ⅱ	1415.14	0.1663	15099.9	593.15
											Doushantuo	Member Ⅱ	1415.16	0.169	15113	593.163
											Doushantuo	Member Ⅱ	1415.18	0.138	15126.1	593.176
											Doushantuo	Member Ⅱ	1415.2	0.114	15139.2	593.189
											Doushantuo	Member Ⅱ	1415.22	0.107	15152.2	593.202
											Doushantuo	Member Ⅱ	1415.24	0.0837	15165.3	593.215
											Doushantuo	Member Ⅱ	1415.26	0.1205	15178.4	593.228
											Doushantuo	Member Ⅱ	1415.28	0.142	15191.5	593.242
											Doushantuo	Member Ⅱ	1415.3	0.158	15204.5	593.255
											Doushantuo	Member Ⅱ	1415.32	0.163	15217.6	593.268
											Doushantuo	Member Ⅱ	1415.34	0.0835	15230.7	593.281
											Doushantuo	Member Ⅱ	1415.36	0.087	15243.8	593.294
											Doushantuo	Member Ⅱ	1415.38	0.0805	15256.8	593.307
											Doushantuo	Member Ⅱ	1415.4	0.084	15269.9	593.32
											Doushantuo	Member Ⅱ	1415.42	0.121	15283	593.333
											Doushantuo	Member Ⅱ	1415.44	0.164	15296.1	593.346
											Doushantuo	Member Ⅱ	1415.46	0.174	15309.1	593.359
											Doushantuo	Member Ⅱ	1415.48	0.222	15322.2	593.372
											Doushantuo	Member Ⅱ	1415.5	0.247	15335.3	593.385
											Doushantuo	Member Ⅱ	1415.52	0.21	15348.3	593.398
											Doushantuo	Member Ⅱ	1415.54	0.152	15361.4	593.411
											Doushantuo	Member Ⅱ	1415.56	0.1507	15374.5	593.425
											Doushantuo	Member Ⅱ	1415.58	0.1695	15387.6	593.438
											Doushantuo	Member Ⅱ	1415.6	0.1795	15400.6	593.451
											Doushantuo	Member Ⅱ	1415.62	0.1723	15414.1	593.464
											Doushantuo	Member Ⅱ	1415.64	0.177	15427.7	593.478
											Doushantuo	Member Ⅱ	1415.66	0.164	15441.2	593.491
											Doushantuo	Member Ⅱ	1415.68	0.138	15454.7	593.505
											Doushantuo	Member Ⅱ	1415.7	0.14	15468.2	593.518
											Doushantuo	Member Ⅱ	1415.72	0.138	15481.7	593.532
											Doushantuo	Member Ⅱ	1415.74	0.123	15495.2	593.545
											Doushantuo	Member Ⅱ	1415.76	0.1117	15508.7	593.559
											Doushantuo	Member Ⅱ	1415.78	0.113	15522.2	593.572
											Doushantuo	Member Ⅱ	1415.8	0.136	15535.7	593.586
											Doushantuo	Member Ⅱ	1415.82	0.181	15549.2	593.599
											Doushantuo	Member Ⅱ	1415.84	0.187	15562.8	593.613
											Doushantuo	Member Ⅱ	1415.86	0.185	15576.3	593.626
											Doushantuo	Member Ⅱ	1415.88	0.1935	15589.8	593.64
											Doushantuo	Member Ⅱ	1415.9	0.204	15603.3	593.653
											Doushantuo	Member Ⅱ	1415.92	0.198	15616.8	593.667
											Doushantuo	Member Ⅱ	1415.94	0.181	15630.3	593.68
											Doushantuo	Member Ⅱ	1415.96	0.166	15643.8	593.694
											Doushantuo	Member Ⅱ	1415.98	0.1273	15657.3	593.707
											Doushantuo	Member Ⅱ	1416	0.099	15670.8	593.721
											Doushantuo	Member Ⅱ	1416.02	0.153	15684.3	593.734
											Doushantuo	Member Ⅱ	1416.04	0.177	15697.8	593.748
											Doushantuo	Member Ⅱ	1416.06	0.159	15711.4	593.761
											Doushantuo	Member Ⅱ	1416.08	0.162	15724.9	593.775
											Doushantuo	Member Ⅱ	1416.1	0.1513	15738.4	593.788
											Doushantuo	Member Ⅱ	1416.12	0.143	15751.9	593.802
											Doushantuo	Member Ⅱ	1416.14	0.146	15765.4	593.815
											Doushantuo	Member Ⅱ	1416.16	0.17	15778.9	593.829
											Doushantuo	Member Ⅱ	1416.18	0.1945	15792.4	593.842
											Doushantuo	Member Ⅱ	1416.2	0.199	15805.9	593.856
											Doushantuo	Member Ⅱ	1416.22	0.1925	15818.2	593.868
											Doushantuo	Member Ⅱ	1416.24	0.173	15830.5	593.881
											Doushantuo	Member Ⅱ	1416.26	0.168	15842.8	593.893
											Doushantuo	Member Ⅱ	1416.28	0.1685	15855	593.905
											Doushantuo	Member Ⅱ	1416.3	0.141	15867.3	593.917
											Doushantuo	Member Ⅱ	1416.32	0.114	15879.6	593.93
											Doushantuo	Member Ⅱ	1416.34	0.1105	15891.9	593.942
											Doushantuo	Member Ⅱ	1416.36	0.146	15904.2	593.954
											Doushantuo	Member Ⅱ	1416.38	0.173	15916.5	593.966
											Doushantuo	Member Ⅱ	1416.4	0.148	15928.7	593.979
											Doushantuo	Member Ⅱ	1416.42	0.131	15941	593.991
											Doushantuo	Member Ⅱ	1416.44	0.1395	15953.3	594.003
											Doushantuo	Member Ⅱ	1416.46	0.1445	15965.6	594.016
											Doushantuo	Member Ⅱ	1416.48	0.1335	15977.9	594.028
											Doushantuo	Member Ⅱ	1416.5	0.1283	15990.1	594.04
											Doushantuo	Member Ⅱ	1416.52	0.143	16002.4	594.052
											Doushantuo	Member Ⅱ	1416.54	0.189	16014.7	594.065
											Doushantuo	Member Ⅱ	1416.56	0.21	16027	594.077
											Doushantuo	Member Ⅱ	1416.58	0.189	16039.3	594.089
											Doushantuo	Member Ⅱ	1416.6	0.174	16051.5	594.102
											Doushantuo	Member Ⅱ	1416.62	0.14	16063.8	594.114
											Doushantuo	Member Ⅱ	1416.64	0.147	16076.1	594.126
											Doushantuo	Member Ⅱ	1416.66	0.176	16088.4	594.138
											Doushantuo	Member Ⅱ	1416.68	0.169	16100.7	594.151
											Doushantuo	Member Ⅱ	1416.7	0.095	16113	594.163
											Doushantuo	Member Ⅱ	1416.72	0.205	16125.2	594.175
											Doushantuo	Member Ⅱ	1416.74	0.169	16137.5	594.188
											Doushantuo	Member Ⅱ	1416.76	0.14	16149.8	594.2
											Doushantuo	Member Ⅱ	1416.78	0.186	16162.1	594.212
											Doushantuo	Member Ⅱ	1416.8	0.196	16174.4	594.224
											Doushantuo	Member Ⅱ	1416.82	0.179	16186.6	594.237
											Doushantuo	Member Ⅱ	1416.84	0.1535	16198.9	594.249
											Doushantuo	Member Ⅱ	1416.86	0.1475	16211.2	594.261
											Doushantuo	Member Ⅱ	1416.88	0.2	16223.1	594.273
											Doushantuo	Member Ⅱ	1416.9	0.228	16235	594.285
											Doushantuo	Member Ⅱ	1416.92	0.2165	16247	594.297
											Doushantuo	Member Ⅱ	1416.94	0.212	16258.9	594.309
											Doushantuo	Member Ⅱ	1416.96	0.182	16270.8	594.321
											Doushantuo	Member Ⅱ	1416.98	0.173	16282.7	594.333
											Doushantuo	Member Ⅱ	1417	0.141	16294.6	594.345
											Doushantuo	Member Ⅱ	1417.02	0.132	16306.6	594.357
											Doushantuo	Member Ⅱ	1417.04	0.145	16318.5	594.369
											Doushantuo	Member Ⅱ	1417.06	0.133	16330.4	594.38
											Doushantuo	Member Ⅱ	1417.08	0.135	16342.3	594.392
											Doushantuo	Member Ⅱ	1417.1	0.128	16354.2	594.404
											Doushantuo	Member Ⅱ	1417.12	0.123	16366.2	594.416
											Doushantuo	Member Ⅱ	1417.14	0.12	16378.1	594.428
											Doushantuo	Member Ⅱ	1417.16	0.109	16390	594.44
											Doushantuo	Member Ⅱ	1417.18	0.099	16401.9	594.452
											Doushantuo	Member Ⅱ	1417.2	0.104	16413.8	594.464
											Doushantuo	Member Ⅱ	1417.22	0.1205	16425.8	594.476
											Doushantuo	Member Ⅱ	1417.24	0.1255	16437.7	594.488
											Doushantuo	Member Ⅱ	1417.26	0.0895	16449.6	594.5
											Doushantuo	Member Ⅱ	1417.28	0.0785	16461.5	594.512
											Doushantuo	Member Ⅱ	1417.3	0.082	16473.4	594.523
											Doushantuo	Member Ⅱ	1417.32	0.076	16485.4	594.535
											Doushantuo	Member Ⅱ	1417.34	0.0775	16497.3	594.547
											Doushantuo	Member Ⅱ	1417.36	0.064	16509.2	594.559
											Doushantuo	Member Ⅱ	1417.38	0.073	16521.1	594.571
											Doushantuo	Member Ⅱ	1417.4	0.116	16533	594.583
											Doushantuo	Member Ⅱ	1417.42	0.166	16545	594.595
											Doushantuo	Member Ⅱ	1417.44	0.135	16556.9	594.607
											Doushantuo	Member Ⅱ	1417.46	0.186	16568.8	594.619
											Doushantuo	Member Ⅱ	1417.48	0.2335	16580.7	594.631
											Doushantuo	Member Ⅱ	1417.5	0.2335	16592.6	594.643
											Doushantuo	Member Ⅱ	1417.52	0.2147	16604.6	594.655
											Doushantuo	Member Ⅱ	1417.54	0.172	16616.5	594.667
											Doushantuo	Member Ⅱ	1417.56	0.12	16628.8	594.679
											Doushantuo	Member Ⅱ	1417.58	0.1	16641	594.691
											Doushantuo	Member Ⅱ	1417.6	0.097	16653.3	594.703
											Doushantuo	Member Ⅱ	1417.62	0.091	16665.6	594.716
											Doushantuo	Member Ⅱ	1417.64	0.1063	16677.9	594.728
											Doushantuo	Member Ⅱ	1417.66	0.11	16690.2	594.74
											Doushantuo	Member Ⅱ	1417.68	0.091	16702.4	594.752
											Doushantuo	Member Ⅱ	1417.7	0.0845	16714.7	594.765
											Doushantuo	Member Ⅱ	1417.72	0.113	16727	594.777
											Doushantuo	Member Ⅱ	1417.74	0.1433	16739.3	594.789
											Doushantuo	Member Ⅱ	1417.76	0.164	16751.6	594.802
											Doushantuo	Member Ⅱ	1417.78	0.152	16763.9	594.814
											Doushantuo	Member Ⅱ	1417.8	0.113	16776.1	594.826
											Doushantuo	Member Ⅱ	1417.82	0.087	16788.4	594.838
											Doushantuo	Member Ⅱ	1417.84	0.099	16800.7	594.851
											Doushantuo	Member Ⅱ	1417.86	0.1043	16813	594.863
											Doushantuo	Member Ⅱ	1417.88	0.1065	16825.3	594.875
											Doushantuo	Member Ⅱ	1417.9	0.1025	16837.5	594.888
											Doushantuo	Member Ⅱ	1417.92	0.0955	16849.8	594.9
											Doushantuo	Member Ⅱ	1417.94	0.104	16862.1	594.912
											Doushantuo	Member Ⅱ	1417.96	0.1277	16874.4	594.924
											Doushantuo	Member Ⅱ	1417.98	0.151	16886.7	594.937
											Doushantuo	Member Ⅱ	1418	0.177	16898.9	594.949
											Doushantuo	Member Ⅱ	1418.02	0.197	16911.2	594.961
											Doushantuo	Member Ⅱ	1418.04	0.15	16923.5	594.974
											Doushantuo	Member Ⅱ	1418.06	0.122	16935.8	594.986
											Doushantuo	Member Ⅱ	1418.08	0.1427	16948.1	594.998
											Doushantuo	Member Ⅱ	1418.1	0.144	16960.4	595.01
											Doushantuo	Member Ⅱ	1418.12	0.1215	16972.6	595.023
											Doushantuo	Member Ⅱ	1418.14	0.104	16984.9	595.035
											Doushantuo	Member Ⅱ	1418.16	0.1025	16997.2	595.047
											Doushantuo	Member Ⅱ	1418.18	0.1153	17009.5	595.06
											Doushantuo	Member Ⅱ	1418.2	0.136	17021.8	595.072
											Doushantuo	Member Ⅱ	1418.22	0.102	17033.3	595.083
											Doushantuo	Member Ⅱ	1418.24	0.16	17044.9	595.095
											Doushantuo	Member Ⅱ	1418.26	0.197	17056.5	595.107
											Doushantuo	Member Ⅱ	1418.28	0.194	17068.1	595.118
											Doushantuo	Member Ⅱ	1418.3	0.1525	17079.7	595.13
											Doushantuo	Member Ⅱ	1418.32	0.147	17091.2	595.141
											Doushantuo	Member Ⅱ	1418.34	0.153	17102.8	595.153
											Doushantuo	Member Ⅱ	1418.36	0.159	17114.4	595.164
											Doushantuo	Member Ⅱ	1418.38	0.159	17126	595.176
											Doushantuo	Member Ⅱ	1418.4	0.135	17137.6	595.188
											Doushantuo	Member Ⅱ	1418.42	0.095	17149.1	595.199
											Doushantuo	Member Ⅱ	1418.44	0.057	17160.7	595.211
											Doushantuo	Member Ⅱ	1418.46	0.064	17172.3	595.222
											Doushantuo	Member Ⅱ	1418.48	0.055	17183.9	595.234
											Doushantuo	Member Ⅱ	1418.5	0.158	17195.5	595.245
											Doushantuo	Member Ⅱ	1418.52	0.167	17207	595.257
											Doushantuo	Member Ⅱ	1418.54	0.1075	17218.6	595.269
											Doushantuo	Member Ⅱ	1418.56	0.0815	17230.2	595.28
											Doushantuo	Member Ⅱ	1418.58	0.1105	17241.8	595.292
											Doushantuo	Member Ⅱ	1418.6	0.1435	17253.3	595.303
											Doushantuo	Member Ⅱ	1418.62	0.1625	17264.9	595.315
											Doushantuo	Member Ⅱ	1418.64	0.1455	17276.5	595.327
											Doushantuo	Member Ⅱ	1418.66	0.111	17288.1	595.338
											Doushantuo	Member Ⅱ	1418.68	0.1	17299.7	595.35
											Doushantuo	Member Ⅱ	1418.7	0.1115	17311.2	595.361
											Doushantuo	Member Ⅱ	1418.72	0.132	17322.8	595.373
											Doushantuo	Member Ⅱ	1418.74	0.1445	17334.4	595.384
											Doushantuo	Member Ⅱ	1418.76	0.135	17346	595.396
											Doushantuo	Member Ⅱ	1418.78	0.1165	17357.6	595.408
											Doushantuo	Member Ⅱ	1418.8	0.1155	17369.1	595.419
											Doushantuo	Member Ⅱ	1418.82	0.126	17380.7	595.431
											Doushantuo	Member Ⅱ	1418.84	0.1725	17392.3	595.442
											Doushantuo	Member Ⅱ	1418.86	0.185	17403.9	595.454
											Doushantuo	Member Ⅱ	1418.88	0.1745	17415.5	595.466
											Doushantuo	Member Ⅱ	1418.9	0.1465	17427	595.477
											Doushantuo	Member Ⅱ	1418.92	0.093	17439	595.489
											Doushantuo	Member Ⅱ	1418.94	0.107	17450.9	595.501
											Doushantuo	Member Ⅱ	1418.96	0.151	17462.8	595.513
											Doushantuo	Member Ⅱ	1418.98	0.184	17474.7	595.525
											Doushantuo	Member Ⅱ	1419	0.1815	17486.6	595.537
											Doushantuo	Member Ⅱ	1419.02	0.171	17498.6	595.549
											Doushantuo	Member Ⅱ	1419.04	0.1655	17510.5	595.561
											Doushantuo	Member Ⅱ	1419.06	0.166	17522.4	595.572
											Doushantuo	Member Ⅱ	1419.08	0.182	17534.3	595.584
											Doushantuo	Member Ⅱ	1419.1	0.19	17546.2	595.596
											Doushantuo	Member Ⅱ	1419.12	0.1735	17558.2	595.608
											Doushantuo	Member Ⅱ	1419.14	0.1535	17570.1	595.62
											Doushantuo	Member Ⅱ	1419.16	0.144	17582	595.632
											Doushantuo	Member Ⅱ	1419.18	0.144	17593.9	595.644
											Doushantuo	Member Ⅱ	1419.2	0.136	17605.8	595.656
											Doushantuo	Member Ⅱ	1419.22	0.147	17617.8	595.668
											Doushantuo	Member Ⅱ	1419.24	0.12	17629.7	595.68
											Doushantuo	Member Ⅱ	1419.26	0.0817	17641.6	595.692
											Doushantuo	Member Ⅱ	1419.28	0.093	17653.5	595.704
											Doushantuo	Member Ⅱ	1419.3	0.086	17665.4	595.715
											Doushantuo	Member Ⅱ	1419.32	0.109	17677.4	595.727
											Doushantuo	Member Ⅱ	1419.34	0.117	17689.3	595.739
											Doushantuo	Member Ⅱ	1419.36	0.14	17701.2	595.751
											Doushantuo	Member Ⅱ	1419.38	0.168	17713.1	595.763
											Doushantuo	Member Ⅱ	1419.4	0.196	17725	595.775
											Doushantuo	Member Ⅱ	1419.42	0.187	17737	595.787
											Doushantuo	Member Ⅱ	1419.44	0.171	17748.9	595.799
											Doushantuo	Member Ⅱ	1419.46	0.157	17760.8	595.811
											Doushantuo	Member Ⅱ	1419.48	0.132	17772.7	595.823
											Doushantuo	Member Ⅱ	1419.5	0.151	17784.6	595.835
											Doushantuo	Member Ⅱ	1419.52	0.157	17796.6	595.847
											Doushantuo	Member Ⅱ	1419.54	0.1525	17808.5	595.859
											Doushantuo	Member Ⅱ	1419.56	0.141	17820.4	595.87
											Doushantuo	Member Ⅱ	1419.58	0.136	17832.3	595.882
											Doushantuo	Member Ⅱ	1419.6	0.124	17843.6	595.894
											Doushantuo	Member Ⅱ	1419.62	0.14	17854.8	595.905
											Doushantuo	Member Ⅱ	1419.64	0.1145	17866.1	595.916
											Doushantuo	Member Ⅱ	1419.66	0.055	17877.4	595.927
											Doushantuo	Member Ⅱ	1419.68	0.0525	17888.6	595.939
											Doushantuo	Member Ⅱ	1419.7	0.0625	17899.9	595.95
											Doushantuo	Member Ⅱ	1419.72	0.0785	17911.1	595.961
											Doushantuo	Member Ⅱ	1419.74	0.094	17922.4	595.972
											Doushantuo	Member Ⅱ	1419.76	0.101	17933.6	595.984
											Doushantuo	Member Ⅱ	1419.78	0.1025	17944.9	595.995
											Doushantuo	Member Ⅱ	1419.8	0.109	17956.2	596.006
											Doushantuo	Member Ⅱ	1419.82	0.1285	17967.4	596.017
											Doushantuo	Member Ⅱ	1419.84	0.1435	17978.7	596.029
											Doushantuo	Member Ⅱ	1419.86	0.1335	17989.9	596.04
											Doushantuo	Member Ⅱ	1419.88	0.1147	18001.2	596.051
											Doushantuo	Member Ⅱ	1419.9	0.098	18012.4	596.062
											Doushantuo	Member Ⅱ	1419.92	0.081	18023.7	596.074
											Doushantuo	Member Ⅱ	1419.94	0.066	18035	596.085
											Doushantuo	Member Ⅱ	1419.96	0.071	18046.2	596.096
											Doushantuo	Member Ⅱ	1419.98	0.083	18057.5	596.108
											Doushantuo	Member Ⅱ	1420	0.086	18068.7	596.119
											Doushantuo	Member Ⅱ	1420.02	0.082	18080	596.13
											Doushantuo	Member Ⅱ	1420.04	0.078	18091.2	596.141
											Doushantuo	Member Ⅱ	1420.06	0.071	18102.5	596.153
											Doushantuo	Member Ⅱ	1420.08	0.083	18113.8	596.164
											Doushantuo	Member Ⅱ	1420.1	0.077	18125	596.175
											Doushantuo	Member Ⅱ	1420.12	0.081	18136.3	596.186
											Doushantuo	Member Ⅱ	1420.14	0.092	18147.5	596.198
											Doushantuo	Member Ⅱ	1420.16	0.127	18158.8	596.209
											Doushantuo	Member Ⅱ	1420.18	0.153	18170.1	596.22
											Doushantuo	Member Ⅱ	1420.2	0.153	18181.3	596.231
											Doushantuo	Member Ⅱ	1420.22	0.113	18192.6	596.243
											Doushantuo	Member Ⅱ	1420.24	0.0917	18203.8	596.254
											Doushantuo	Member Ⅱ	1420.26	0.08	18215.1	596.265
											Doushantuo	Member Ⅱ	1420.28	0.0785	18226.3	596.276
											Doushantuo	Member Ⅱ	1420.3	0.083	18237.6	596.288
											Doushantuo	Member Ⅱ	1420.32	0.092	18249.5	596.3
											Doushantuo	Member Ⅱ	1420.34	0.1105	18261.4	596.311
											Doushantuo	Member Ⅱ	1420.36	0.1315	18273.4	596.323
											Doushantuo	Member Ⅱ	1420.38	0.1115	18285.3	596.335
											Doushantuo	Member Ⅱ	1420.4	0.1055	18297.2	596.347
											Doushantuo	Member Ⅱ	1420.42	0.1255	18309.1	596.359
											Doushantuo	Member Ⅱ	1420.44	0.1365	18321	596.371
											Doushantuo	Member Ⅱ	1420.46	0.1485	18333	596.383
											Doushantuo	Member Ⅱ	1420.48	0.1305	18344.9	596.395
											Doushantuo	Member Ⅱ	1420.5	0.0965	18356.8	596.407
											Doushantuo	Member Ⅱ	1420.52	0.0845	18368.7	596.419
											Doushantuo	Member Ⅱ	1420.54	0.085	18380.6	596.431
											Doushantuo	Member Ⅱ	1420.56	0.08	18392.6	596.443
											Doushantuo	Member Ⅱ	1420.58	0.0775	18404.5	596.455
											Doushantuo	Member Ⅱ	1420.6	0.073	18416.4	596.466
											Doushantuo	Member Ⅱ	1420.62	0.0733	18428.3	596.478
											Doushantuo	Member Ⅱ	1420.64	0.082	18440.2	596.49
											Doushantuo	Member Ⅱ	1420.66	0.122	18452.2	596.502
											Doushantuo	Member Ⅱ	1420.68	0.141	18464.1	596.514
											Doushantuo	Member Ⅱ	1420.7	0.124	18476	596.526
											Doushantuo	Member Ⅱ	1420.72	0.114	18487.9	596.538
											Doushantuo	Member Ⅱ	1420.74	0.095	18499.8	596.55
											Doushantuo	Member Ⅱ	1420.76	0.08	18511.8	596.562
											Doushantuo	Member Ⅱ	1420.78	0.067	18523.7	596.574
											Doushantuo	Member Ⅱ	1420.8	0.07	18535.6	596.586
											Doushantuo	Member Ⅱ	1420.82	0.074	18547.5	596.598
											Doushantuo	Member Ⅱ	1420.84	0.0773	18559.4	596.609
											Doushantuo	Member Ⅱ	1420.86	0.0905	18571.4	596.621
											Doushantuo	Member Ⅱ	1420.88	0.122	18583.3	596.633
											Doushantuo	Member Ⅱ	1420.9	0.139	18595.2	596.645
											Doushantuo	Member Ⅱ	1420.92	0.123	18607.1	596.657
											Doushantuo	Member Ⅱ	1420.94	0.119	18619	596.669
											Doushantuo	Member Ⅱ	1420.96	0.1385	18631	596.681
											Doushantuo	Member Ⅱ	1420.98	0.1575	18642.9	596.693
											Doushantuo	Member Ⅱ	1421	0.1565	18653	596.703
											Doushantuo	Member Ⅱ	1421.02	0.126	18663.1	596.713
											Doushantuo	Member Ⅱ	1421.04	0.105	18673.3	596.723
											Doushantuo	Member Ⅱ	1421.06	0.105	18683.4	596.733
											Doushantuo	Member Ⅱ	1421.08	0.143	18693.5	596.744
											Doushantuo	Member Ⅱ	1421.1	0.149	18703.7	596.754
											Doushantuo	Member Ⅱ	1421.12	0.072	18713.8	596.764
											Doushantuo	Member Ⅱ	1421.14	0.041	18723.9	596.774
											Doushantuo	Member Ⅱ	1421.16	0.085	18734.1	596.784
											Doushantuo	Member Ⅱ	1421.18	0.1117	18744.2	596.794
											Doushantuo	Member Ⅱ	1421.2	0.123	18754.3	596.804
											Doushantuo	Member Ⅱ	1421.22	0.097	18764.5	596.815
											Doushantuo	Member Ⅱ	1421.24	0.103	18774.6	596.825
											Doushantuo	Member Ⅱ	1421.26	0.1275	18784.7	596.835
											Doushantuo	Member Ⅱ	1421.28	0.174	18794.9	596.845
											Doushantuo	Member Ⅱ	1421.3	0.142	18805	596.855
											Doushantuo	Member Ⅱ	1421.32	0.093	18815.1	596.865
											Doushantuo	Member Ⅱ	1421.34	0.097	18825.3	596.875
											Doushantuo	Member Ⅱ	1421.36	0.109	18835.4	596.885
											Doushantuo	Member Ⅱ	1421.38	0.16	18845.5	596.896
											Doushantuo	Member Ⅱ	1421.4	0.174	18855.7	596.906
											Doushantuo	Member Ⅱ	1421.42	0.153	18865.8	596.916
											Doushantuo	Member Ⅱ	1421.44	0.146	18875.9	596.926
											Doushantuo	Member Ⅱ	1421.46	0.155	18886	596.936
											Doushantuo	Member Ⅱ	1421.48	0.095	18896.2	596.946
											Doushantuo	Member Ⅱ	1421.5	0.071	18906.3	596.956
											Doushantuo	Member Ⅱ	1421.52	0.1325	18916.4	596.966
											Doushantuo	Member Ⅱ	1421.54	0.15	18926.6	596.977
											Doushantuo	Member Ⅱ	1421.56	0.1405	18936.7	596.987
											Doushantuo	Member Ⅱ	1421.58	0.1725	18946.8	596.997
											Doushantuo	Member Ⅱ	1421.6	0.179	18957	597.007
											Doushantuo	Member Ⅱ	1421.62	0.1345	18967.1	597.017
											Doushantuo	Member Ⅱ	1421.64	0.118	18977.2	597.027
											Doushantuo	Member Ⅱ	1421.66	0.1405	18987.4	597.037
											Doushantuo	Member Ⅱ	1421.68	0.17	18997.5	597.048
											Doushantuo	Member Ⅱ	1421.7	0.177	19007.6	597.058
											Doushantuo	Member Ⅱ	1421.72	0.169	19017.8	597.068
											Doushantuo	Member Ⅱ	1421.74	0.1445	19027.9	597.078
											Doushantuo	Member Ⅱ	1421.76	0.0935	19038	597.088
											Doushantuo	Member Ⅱ	1421.78	0.0805	19048.2	597.098
											Doushantuo	Member Ⅱ	1421.8	0.116	19059.1	597.109
											Doushantuo	Member Ⅱ	1421.82	0.172	19070.1	597.12
											Doushantuo	Member Ⅱ	1421.84	0.17	19081	597.131
											Doushantuo	Member Ⅱ	1421.86	0.123	19092	597.142
											Doushantuo	Member Ⅱ	1421.88	0.111	19102.9	597.153
											Doushantuo	Member Ⅱ	1421.9	0.1245	19113.9	597.164
											Doushantuo	Member Ⅱ	1421.92	0.1125	19124.8	597.175
											Doushantuo	Member Ⅱ	1421.94	0.124	19135.8	597.186
											Doushantuo	Member Ⅱ	1421.96	0.128	19146.7	597.197
											Doushantuo	Member Ⅱ	1421.98	0.108	19157.7	597.208
											Doushantuo	Member Ⅱ	1422	0.0985	19168.6	597.219
											Doushantuo	Member Ⅱ	1422.02	0.123	19179.6	597.23
											Doushantuo	Member Ⅱ	1422.04	0.1505	19190.6	597.241
											Doushantuo	Member Ⅱ	1422.06	0.137	19201.5	597.252
											Doushantuo	Member Ⅱ	1422.08	0.094	19212.5	597.263
											Doushantuo	Member Ⅱ	1422.1	0.105	19223.4	597.273
											Doushantuo	Member Ⅱ	1422.12	0.094	19234.4	597.284
											Doushantuo	Member Ⅱ	1422.14	0.078	19245.3	597.295
											Doushantuo	Member Ⅱ	1422.16	0.084	19256.3	597.306
											Doushantuo	Member Ⅱ	1422.18	0.077	19267.2	597.317
											Doushantuo	Member Ⅱ	1422.2	0.091	19278.2	597.328
											Doushantuo	Member Ⅱ	1422.22	0.081	19289.1	597.339
											Doushantuo	Member Ⅱ	1422.24	0.065	19300.1	597.35
											Doushantuo	Member Ⅱ	1422.26	0.068	19311	597.361
											Doushantuo	Member Ⅱ	1422.28	0.0745	19322	597.372
											Doushantuo	Member Ⅱ	1422.3	0.09	19333	597.383
											Doushantuo	Member Ⅱ	1422.32	0.132	19343.9	597.394
											Doushantuo	Member Ⅱ	1422.34	0.18	19354.9	597.405
											Doushantuo	Member Ⅱ	1422.36	0.1805	19365.8	597.416
											Doushantuo	Member Ⅱ	1422.38	0.1655	19376.8	597.427
											Doushantuo	Member Ⅱ	1422.4	0.179	19387.7	597.438
											Doushantuo	Member Ⅱ	1422.42	0.1325	19398.7	597.449
											Doushantuo	Member Ⅱ	1422.44	0.079	19409.6	597.46
											Doushantuo	Member Ⅱ	1422.46	0.122	19420.6	597.471
											Doushantuo	Member Ⅱ	1422.48	0.165	19431.5	597.482
											Doushantuo	Member Ⅱ	1422.5	0.144	19442.5	597.493
											Doushantuo	Member Ⅱ	1422.52	0.158	19453.4	597.503
											Doushantuo	Member Ⅱ	1422.54	0.202	19463.8	597.514
											Doushantuo	Member Ⅱ	1422.56	0.158	19474.2	597.524
											Doushantuo	Member Ⅱ	1422.58	0.16	19484.6	597.535
											Doushantuo	Member Ⅱ	1422.6	0.167	19495	597.545
											Doushantuo	Member Ⅱ	1422.62	0.185	19505.4	597.555
											Doushantuo	Member Ⅱ	1422.64	0.1405	19515.8	597.566
											Doushantuo	Member Ⅱ	1422.66	0.123	19526.2	597.576
											Doushantuo	Member Ⅱ	1422.68	0.1205	19536.6	597.587
											Doushantuo	Member Ⅱ	1422.7	0.122	19547	597.597
											Doushantuo	Member Ⅱ	1422.72	0.109	19557.4	597.607
											Doushantuo	Member Ⅱ	1422.74	0.1135	19567.7	597.618
											Doushantuo	Member Ⅱ	1422.76	0.13	19578.1	597.628
											Doushantuo	Member Ⅱ	1422.78	0.117	19588.5	597.639
											Doushantuo	Member Ⅱ	1422.8	0.09	19598.9	597.649
											Doushantuo	Member Ⅱ	1422.82	0.086	19609.3	597.659
											Doushantuo	Member Ⅱ	1422.84	0.088	19619.7	597.67
											Doushantuo	Member Ⅱ	1422.86	0.081	19630.1	597.68
											Doushantuo	Member Ⅱ	1422.88	0.099	19640.5	597.691
											Doushantuo	Member Ⅱ	1422.9	0.132	19650.9	597.701
											Doushantuo	Member Ⅱ	1422.92	0.141	19661.3	597.711
											Doushantuo	Member Ⅱ	1422.94	0.136	19671.7	597.722
											Doushantuo	Member Ⅱ	1422.96	0.123	19682.1	597.732
											Doushantuo	Member Ⅱ	1422.98	0.155	19692.5	597.742
											Doushantuo	Member Ⅱ	1423	0.147	19702.8	597.753
											Doushantuo	Member Ⅱ	1423.02	0.1005	19713.2	597.763
											Doushantuo	Member Ⅱ	1423.04	0.086	19723.6	597.774
											Doushantuo	Member Ⅱ	1423.06	0.093	19734	597.784
											Doushantuo	Member Ⅱ	1423.08	0.0955	19744.4	597.794
											Doushantuo	Member Ⅱ	1423.1	0.082	19754.8	597.805
											Doushantuo	Member Ⅱ	1423.12	0.074	19765.2	597.815
											Doushantuo	Member Ⅱ	1423.14	0.083	19775.6	597.826
											Doushantuo	Member Ⅱ	1423.16	0.1025	19786	597.836
											Doushantuo	Member Ⅱ	1423.18	0.12	19796.4	597.846
											Doushantuo	Member Ⅱ	1423.2	0.107	19806.8	597.857
											Doushantuo	Member Ⅱ	1423.22	0.071	19817.2	597.867
											Doushantuo	Member Ⅱ	1423.24	0.032	19827.5	597.878
											Doushantuo	Member Ⅱ	1423.26	0.082	19837.9	597.888
											Doushantuo	Member Ⅱ	1423.28	0.072	19848.3	597.898
											Doushantuo	Member Ⅱ	1423.3	0.07	19858.7	597.909
											Doushantuo	Member Ⅱ	1423.32	0.0935	19870.6	597.921
											Doushantuo	Member Ⅱ	1423.34	0.149	19882.6	597.933
											Doushantuo	Member Ⅱ	1423.36	0.1795	19894.5	597.945
											Doushantuo	Member Ⅱ	1423.38	0.168	19906.4	597.956
											Doushantuo	Member Ⅱ	1423.4	0.1445	19918.3	597.968
											Doushantuo	Member Ⅱ	1423.42	0.1335	19930.2	597.98
											Doushantuo	Member Ⅱ	1423.44	0.1445	19942.2	597.992
											Doushantuo	Member Ⅱ	1423.46	0.159	19954.1	598.004
											Doushantuo	Member Ⅱ	1423.48	0.16	19966	598.016
											Doushantuo	Member Ⅱ	1423.5	0.1507	19977.9	598.028
											Doushantuo	Member Ⅱ	1423.52	0.14	19989.8	598.04
											Doushantuo	Member Ⅱ	1423.54	0.126	20001.8	598.052
											Doushantuo	Member Ⅱ	1423.56	0.096	20013.7	598.064
											Doushantuo	Member Ⅱ	1423.58	0.088	20025.6	598.076
											Doushantuo	Member Ⅱ	1423.6	0.072	20037.5	598.088
											Doushantuo	Member Ⅱ	1423.62	0.087	20049.4	598.099
											Doushantuo	Member Ⅱ	1423.64	0.112	20061.4	598.111
											Doushantuo	Member Ⅱ	1423.66	0.102	20073.3	598.123
											Doushantuo	Member Ⅱ	1423.68	0.076	20085.2	598.135
											Doushantuo	Member Ⅱ	1423.7	0.098	20097.1	598.147
											Doushantuo	Member Ⅱ	1423.72	0.1213	20109	598.159
											Doushantuo	Member Ⅱ	1423.74	0.156	20121	598.171
											Doushantuo	Member Ⅱ	1423.76	0.184	20132.9	598.183
											Doushantuo	Member Ⅱ	1423.78	0.172	20144.8	598.195
											Doushantuo	Member Ⅱ	1423.8	0.1525	20156.7	598.207
											Doushantuo	Member Ⅱ	1423.82	0.154	20168.6	598.219
											Doushantuo	Member Ⅱ	1423.84	0.1575	20180.6	598.231
											Doushantuo	Member Ⅱ	1423.86	0.1555	20192.5	598.243
											Doushantuo	Member Ⅱ	1423.88	0.168	20204.4	598.254
											Doushantuo	Member Ⅱ	1423.9	0.184	20216.3	598.266
											Doushantuo	Member Ⅱ	1423.92	0.19	20228.2	598.278
											Doushantuo	Member Ⅱ	1423.94	0.198	20240.2	598.29
											Doushantuo	Member Ⅱ	1423.96	0.211	20252.1	598.302
[truncated: 2,777 more rows]

## Sheet: Reference
Pu, J. P. et al. Dodging snowballs: Geochronology of the Gaskiers glaciation and the first appearance of the Ediacaran biota. Geology 44, 955–958 (2016).
