# Supplementary material for: Astronomically calibrating early Ediacaran evolution
Source: Nat Commun. 2025 Mar 28;16:3049. doi: 10.1038/s41467-025-57201-1 (PMC11953472; doi:10.1038/s41467-025-57201-1)
Supplement: Supplementary file 5 — Supplementary Data 3 [file 41467_2025_57201_MOESM5_ESM.xlsx]

## Sheet: Sheet1
Age (Ma)	Long eccentricty period and uncertainties (±2δ; kyr)	Average/kyr	Standard deviation (±δ; kyr)	Predicted estimates of long eccentricty period from the astronomical solution ZB23-N64 at 610 Ma (the mean age of the studied Doushantuo Formation; Zeebe and Lantink, 2024a and 2024b)
610	405.28 ± 2.76	405.278	1.38313	405.4	404.9	405.8	405	406.2	407.4	406.4	405.2	407	403.7	404.7	406	404.3	402.7	406	404.1	406.2	405.6	405	405	403.3	404.9	405.4	405.2	411.6	406	405	403.9	404.7	403.5	406.4	404.7	405.2	405.8	407.2	404.5	404.5	403.9	406	405	405.4	402.9	405	403.7	406	402.7
Zeebe, R. E. & Lantink, M. L. Milanković Forcing in Deep Time. Paleoceanogr. Paleoclimatology 39, (2024).
Zeebe, R. E. & Lantink, M. L. A Secular Solar System Resonance that Disrupts the Dominant Cycle in Earth’s Orbital Eccentricity (g2 − g5): Implications for Astrochronology. The Astronomical Journal vol. 167 204 at https://doi.org/10.3847/1538-3881/ad32cf (2024).
[truncated: 18 more columns]
