# Supplementary material for: Astronomically calibrating early Ediacaran evolution
Source: Nat Commun. 2025 Mar 28;16:3049. doi: 10.1038/s41467-025-57201-1 (PMC11953472; doi:10.1038/s41467-025-57201-1)
Supplement: Supplementary file 6 — Supplementary Data 4 [file 41467_2025_57201_MOESM6_ESM.xlsx]

## Sheet: Overview
This supplementary material compiles Ediacaran Sr isotope data from sections in South China, Australia, and Namibia. Age models for the 87Sr/86Sr curves were developed using astrochronology and linear interpolation, assuming constant sedimentation rates. The ages of boundaries between members and formations, as well as carbon isotope excursions, were determined by correlating these sections with …

## Sheet: Global Composite of Sr isotope 
Craton	Reference	Basin/Region	Section	Interpreted depositional setting	Formation	Member	Lithology	Stratigraphic height (m)	Age Model/Ma	87Sr/86Sr	Estimated Sedimentation rates (m/myr)	Note
South China	This study	Hubei Province	WD1 drillcore	Intra-shelf basin	Doushantuo	Member III	limestone	2042.26	576.856	0.708422		Astronomically calibrated age, this study.
					Doushantuo	Member III	limestone	2048.06	577.952	0.708464
					Doushantuo	Member III	limestone	2050.42	578.348	0.708391
					Doushantuo	Member III	limestone	2052.5	578.681	0.708296
					Doushantuo	Member III	limestone	2054.92	579.174	0.708342
					Doushantuo	Member III	dolostone	2056.96	579.527	0.708202
					Doushantuo	Member III	dolostone	2058.56	579.751	0.708412
					Doushantuo	Member III	dolostone	2060.92	580.055	0.708468
					Doushantuo	Member III	dolostone	2062.92	580.341	0.708512
					Doushantuo	Member III	dolostone	2064.62	580.592	0.708298
					Doushantuo	Member III	limestone	2066.08	580.811	0.708356
					Doushantuo	Member II	limestone	2073.32	582.881	0.708353
					Doushantuo	Member II	limestone	2075.46	583.472	0.708369
					Doushantuo	Member II	limestone	2081.82	585.514	0.708327
					Doushantuo	Member II	limestone	2088.06	587.347	0.708274
					Doushantuo	Member II	limestone	2093.2	588.679	0.708156
					Doushantuo	Member II	limestone	2098.66	589.743	0.708212
					Doushantuo	Member II	limestone	2103.1	590.601	0.708279
					Doushantuo	Member II	limestone	2105.3	591.032	0.708175
					Doushantuo	Member II	limestone	2107.16	591.576	0.708143
					Doushantuo	Member II	limestone	2110.4	592.135	0.708245
					Doushantuo	Member II	limestone	2112.6	592.762	0.708203
					Doushantuo	Member II	limestone	2115.02	593.523	0.708174
					Doushantuo	Member II	limestone	2118.96	594.469	0.708175
					Doushantuo	Member II	limestone	2120.82	594.843	0.708343
					Doushantuo	Member II	limestone	2122.82	595.329	0.70836
					Doushantuo	Member II	limestone	2124.92	596.027	0.708341
					Doushantuo	Member II	limestone	2128	597.001	0.708244
					Doushantuo	Member II	limestone	2134.52	598.774	0.708261
					Doushantuo	Member II	limestone	2136.58	599.449	0.708153
					Doushantuo	Member II	limestone	2141.86	600.966	0.70827
					Doushantuo	Member II	limestone	2144.92	601.963	0.708218
					Doushantuo	Member II	limestone	2149.42	603.393	0.708329
					Doushantuo	Member II	limestone	2152.56	604.296	0.708235
					Doushantuo	Member II	limestone	2155.26	605.179	0.708294
	This study	Hubei Province	EYC2 drillcore	Intra-shelf basin	Doushantuo	Member II	limestone	3124.43	626.872	0.707932		Astronomically calibrated age, this study.
					Doushantuo	Member II	limestone	3126.57	627.493	0.707908
					Doushantuo	Member II	limestone	3128.73	628.096	0.708192
					Doushantuo	Member II	limestone	3131.13	628.82	0.708117
					Doushantuo	Member II	limestone	3133.53	629.501	0.708109
					Doushantuo	Member II	dolstone	3135.53	629.904	0.708118
					Doushantuo	Member II	dolstone	3137.93	630.64	0.708003
					Doushantuo	Member II	dolstone	3140.23	631.365	0.709067
					Doushantuo	Member II	limestone	3142.53	631.909	0.709663
					Doushantuo	Member II	dolstone	3144.67	632.586	0.709857
					Doushantuo	Member II	dolstone	3146.97	633.254	0.7124
					Doushantuo	Member I	dolstone	3149.37	634.015	0.71259
					Doushantuo	Member I	dolstone	3151.53	634.74	0.712506
	This study	Guizhou Province	ZK68 drillcore	lower slope	Doushantuo	Member III	dolostone	1386.26	578.846	0.708381		Astronomically calibrated age, this study.
					Doushantuo	Member III	dolostone	1388	579.184	0.708521
					Doushantuo	Member III	dolostone	1389.36	579.415	0.708353
					Doushantuo	Member III	dolostone	1390	579.516	0.708254
					Doushantuo	Member III	dolostone	1391	579.674	0.708604
					Doushantuo	Member III	dolostone	1393.4	580.073	0.708381
					Doushantuo	Member III	dolostone	1394.7	580.335	0.708315
					Doushantuo	Member III	dolostone	1398.5	581.084	0.708783
					Doushantuo	Member II	dolostone	1402.1	583.061	0.708452
	(1)	Yangtze Gorges	Three Gorges drill core	Intra-shelf basin	Doushantuo	Member Ⅱ	dolostone	143.95	580.83	0.708717	2.55243	The age of the base of the Doushantuo Member Ⅲ in the WD1 drillcore in intrashelf basin setting is astronomically constrained at 580.83 ± 0.28 Ma (this study).
					Doushantuo	Member Ⅱ	dolostone	143.69	580.932	0.708877
					Doushantuo	Member Ⅱ	dolostone	143.31	581.081	0.708667
					Doushantuo	Member Ⅱ	dolostone	142.67	581.331	0.708524
					Doushantuo	Member Ⅱ	dolostone	140.28	582.268	0.708608
					Doushantuo	Member Ⅱ	dolostone	139.16	582.707	0.708509
					Doushantuo	Member Ⅱ	dolostone	137.58	583.326	0.708561
					Doushantuo	Member Ⅱ	dolostone	137.36	583.412	0.708705
					Doushantuo	Member Ⅱ	dolostone	135.23	584.246	0.708505
					Doushantuo	Member Ⅱ	dolostone	135.04	584.321	0.708553
					Doushantuo	Member Ⅱ	dolostone	133.63	584.873	0.708434
					Doushantuo	Member Ⅱ	dolostone	131.15	585.845	0.708808
					Doushantuo	Member Ⅱ	dolostone	126.92	587.502	0.708166
					Doushantuo	Member Ⅱ	dolostone	116.88	591.436	0.707772
					Doushantuo	Member Ⅱ	dolostone	109.46	594.343	0.707939
					Doushantuo	Member Ⅱ	dolostone	101.64	597.406	0.708116
					Doushantuo	Member Ⅱ	dolostone	96.61	599.377	0.70804
					Doushantuo	Member Ⅱ	dolostone	94.62	600.157	0.708179
					Doushantuo	Member Ⅱ	dolostone	91.72	601.293	0.708111
					Doushantuo	Member Ⅱ	dolostone	89.63	602.112	0.70814
					Doushantuo	Member Ⅱ	dolostone	77.75	606.766	0.708119
					Doushantuo	Member Ⅱ	dolostone	74.05	608.216	0.708109
					Doushantuo	Member Ⅱ	dolostone	73.97	608.247	0.708153
					Doushantuo	Member Ⅱ	dolostone	70.72	609.52	0.708242
					Doushantuo	Member Ⅱ	dolostone	63.76	612.247	0.707982
					Doushantuo	Member Ⅱ	dolostone	60.07	613.693	0.708284
					Doushantuo	Member Ⅱ	dolostone	56.32	615.162	0.708091
					Doushantuo	Member Ⅱ	dolostone	55.5	615.483	0.708062
					Doushantuo	Member Ⅱ	dolostone	48.8	618.108	0.708189
					Doushantuo	Member Ⅱ	dolostone	40.01	621.552	0.708295
					Doushantuo	Member Ⅱ	dolostone	31.23	624.992	0.708109
					Doushantuo	Member Ⅱ	dolostone	23.12	628.169	0.70794
					Doushantuo	Member Ⅱ	limestone	21.87	628.659	0.708677
					Doushantuo	Member Ⅱ	limestone	14.49	631.55	0.708157
					Doushantuo	Member Ⅱ	limestone	14.44	631.57	0.70831
					Doushantuo	Member Ⅱ	limestone	14.3	631.625	0.708019
					Doushantuo	Member Ⅱ	dolostone	12.31	632.404	0.708282
					Doushantuo	Member Ⅱ	dolostone	11.54	632.706	0.708166
					Doushantuo	Member Ⅱ	dolostone	6.02	634.869	0.708184
					Doushantuo	MemberⅠ	limestone	5.94	634.9	0.710851		Astronomically calibrated age of the base of Member Ⅱ of the Doushantuo Fm, ZK68 drillcore, South China, this study. Correlated to the ZK68 drillcore based on litholostratigraphy.
					Doushantuo	MemberⅠ	dolostone	4.96	635.037	0.71306	7.15663
					Doushantuo	MemberⅠ	dolostone	3.91	635.184	0.70996
					Doushantuo	MemberⅠ	dolostone	2.97	635.315	0.710067
					Doushantuo	MemberⅠ	calcite vein	2.93	635.321	0.709206
					Doushantuo	MemberⅠ	dolostone	2.88	635.328	0.711179
					Doushantuo	MemberⅠ	dolostone	1.69	635.494	0.713077
					Doushantuo	MemberⅠ	dolostone	1.52	635.518	0.709862
					Doushantuo	MemberⅠ		0	635.73			Astronomically calibrated age of the base of the Doushantuo Fm, EYC2 drillcore (drillcore), South China, this study. Correlated to the EYC2 drillcore based on litholostratigraphy.
	(3)	Yangtze Gorges	Nantuocun	Intra-shelf basin	Doushantuo	MemberⅡ	dolostone	6	581.046	0.708392	0.636364
					Doushantuo	MemberⅡ	dolostone	5.3	582.146	0.708068
					Doushantuo	MemberⅡ	dolostone	4.6	583.246	0.708194
					Doushantuo	MemberⅡ	dolostone	3.9	584.346	0.708216
					Doushantuo	MemberⅡ	dolostone	2.25	586.939	0.708161
					Doushantuo	MemberⅡ	dolostone	2.07	587.221	0.70822
					Doushantuo	MemberⅡ	dolostone	1.86	587.551	0.70814
					Doushantuo	MemberⅡ	dolostone	1.6	587.96	0.708083
					Doushantuo	MemberⅡ	dolostone	1.4	588.274	0.708365
					Doushantuo	MemberⅡ	dolostone	1.36	588.337	0.708377
					Doushantuo	MemberⅡ		1.25	588.51			Astronomically calibrated age of the termination of WANCE in the Doushantuo Fm of South China in the WD1 drillcore, this study. Correlated to the WD1 drillcore based on the chemostratigraphic correlation.
					Doushantuo	MemberⅡ	dolostone	0.8	589.217	0.708489
					Doushantuo	MemberⅡ	dolostone	0.56	589.594	0.708584
					Doushantuo	MemberⅡ	dolostone	0.35	589.924	0.708421
					Doushantuo	MemberⅡ	dolostone	-0.1	590.631	0.708294
					Doushantuo	MemberⅡ	dolostone	-0.2	590.789	0.708291
					Doushantuo	MemberⅡ		-0.36	591.04			Astronomically calibrated age of the onset of WANCE in the Doushantuo Fm of South China in the WD1 drillcore, this study. Correlated to the WD1 drillcore based on the chemostratigraphic correlation.
					Doushantuo	MemberⅡ	dolostone	-0.55	591.339	0.708446
					Doushantuo	MemberⅡ	dolostone	-0.8	591.731	0.708186
					Doushantuo	MemberⅡ	dolostone	-0.9	591.889	0.708355
					Doushantuo	MemberⅡ	dolostone	-1.15	592.281	0.708267
					Doushantuo	MemberⅡ	dolostone	-1.27	592.47	0.708094
					Doushantuo	MemberⅡ	dolostone	-1.44	592.737	0.708221
					Doushantuo	MemberⅡ	dolostone	-1.57	592.941	0.708226
					Doushantuo	MemberⅡ	dolostone	-1.7	593.146	0.708014
					Doushantuo	MemberⅡ	dolostone	-2.26	594.026	0.708089
					Doushantuo	MemberⅡ	dolostone	-2.52	594.434	0.707987
					Doushantuo	MemberⅡ	dolostone	-2.82	594.906	0.707885
	(4)	Hunan Province	Wangjiapeng	outer shelf	Doushantuo	Member Ⅲ		128.8	580.83		2.16386	Astronomically calibrated age of the base of Member Ⅲ of the Doushantuo Fm, WD1 drillcore, South China, this study. Correlated to the WD1 drillcore based on litholostratigraphy.
					Doushantuo	Member Ⅱ	muddy	113.6	587.854	0.70844
					Doushantuo	Member Ⅱ	limestone	111.4	588.871	0.70887
					Doushantuo	Member Ⅱ	muddy	109.8	589.611	0.70811
					Doushantuo	Member Ⅱ	muddy	103.8	592.383	0.70807
					Doushantuo	Member Ⅱ	limestone	98.9	594.648	0.70826
					Doushantuo	Member Ⅱ	muddy	95.8	596.081	0.70813
					Doushantuo	Member Ⅱ	dolostone	94.2	596.82	0.70835
					Doushantuo	Member Ⅱ	muddy	89.4	599.038	0.70816
					Doushantuo	Member Ⅱ	muddy	86.2	600.517	0.70809
					Doushantuo	Member Ⅱ	muddy	83	601.996	0.70811
					Doushantuo	Member Ⅱ	muddy	75	605.693	0.70805
					Doushantuo	Member Ⅱ	muddy	65.4	610.129	0.70835
					Doushantuo	Member Ⅱ	limestone	54.2	615.305	0.70803
					Doushantuo	Member Ⅱ	limestone	49.4	617.524	0.70804
					Doushantuo	Member Ⅱ	limestone	46.2	619.002	0.70871
					Doushantuo	Member Ⅱ	limestone	44.6	619.742	0.7083
					Doushantuo	Member Ⅱ	limestone	43	620.481	0.70801
					Doushantuo	Member Ⅱ	limestone	39.8	621.96	0.70823
					Doushantuo	Member Ⅱ	muddy	36.6	623.439	0.70811
					Doushantuo	Member Ⅱ	muddy	21.4	630.463	0.70828
					Doushantuo	Member Ⅱ	muddy dolostone	13.4	634.161	0.70824
					Doushantuo	Member Ⅱ		11.8	634.9		14.2169	Astronomically calibrated age of the base of Member Ⅱ of the Doushantuo Fm, ZK68 drillcore, South China, this study. Correlated to the ZK68 drillcore based on litholostratigraphy.
					Doushantuo	MemberⅠ	calcareous shale	4.8	635.392	0.71186
					Doushantuo	MemberⅠ		0	635.73			Astronomically calibrated age of the base of Doushantuo Fm, EYC2 drillcore, South China, this study. Correlated to the EYC2 drillcore based on litholostratigraphy.
	(5)	Hunan Province	Yangjiaping	Shelf margin	Doushantuo	Member Ⅲ	oolitic limestone	130	580.83	0.70799	2.31182	Astronomically calibrated age of the base of Member Ⅲ of the Doushantuo Fm, WD1 drillcore, South China, this study. Correlated to the WD1 drillcore based on litholostratigraphy.
					Doushantuo	Member Ⅲ	limestone	127	582.128	0.70791
					Doushantuo	Member Ⅱ	limestone	123	583.858	0.70796
					Doushantuo	Member Ⅱ	dolostone	118	586.021	0.70803
					Doushantuo	Member Ⅱ	dolostone	114	587.751	0.70801
					Doushantuo	Member Ⅱ	limestone	110	589.481	0.708
					Doushantuo	Member Ⅱ	limestone	106	591.211	0.70793
					Doushantuo	Member Ⅱ	phosphatic limestone	102	592.942	0.7079
					Doushantuo	Member Ⅱ	limestone	94	596.402	0.7081
					Doushantuo	Member Ⅱ	dolostone	90	598.132	0.70805
					Doushantuo	Member Ⅱ	dolostone	82	601.593	0.70811
					Doushantuo	Member Ⅱ	limestone	78	603.323	0.70812
					Doushantuo	Member Ⅱ	limestone	75	604.621	0.7081
					Doushantuo	MemberⅠ		5	634.9			Astronomically calibrated age of the base of Member Ⅱ of the Doushantuo Fm, ZK68 drillcore, South China, this study. Correlated to the ZK68 drillcore based on litholostratigraphy.
	(5)	Hunan Province	Zhongling	Shelf margin	Doushantuo	Member Ⅲ		180	580.83		3.23655	Astronomically calibrated age of the base of Member Ⅲ of the Doushantuo Fm, WD1 drillcore, South China, this study. Correlated to the WD1 drillcore based on litholostratigraphy.
					Doushantuo	Member Ⅱ	Limestone	145	591.644	0.70812
					Doushantuo	Member Ⅱ	Limestone	138	593.807	0.70802
					Doushantuo	Member Ⅱ	Limestone	136	594.425	0.70799
					Doushantuo	Member Ⅱ	Limestone	113.5	601.377	0.70795
					Doushantuo	Member Ⅱ	Limestone	112	601.84	0.70794
					Doushantuo	Member Ⅱ	Limestone	84	610.491	0.70806
					Doushantuo	Member Ⅱ	Limestone	47	621.923	0.70803
					Doushantuo	Member Ⅱ		5	634.9			Astronomically calibrated age of the base of Member Ⅱ of the Doushantuo Fm, ZK68 drillcore, South China, this study. Correlated to the ZK68 drillcore based on litholostratigraphy.
	(7)	Yangtze Gorges	Jiulongwan	Intra-shelf basin	Doushantuo	Member Ⅲ		86	580.83		1.47956	Astronomically calibrated age of the base of Member Ⅲ of the Doushantuo Fm, WD1 drillcore, South China, this study. Correlated to the WD1 drillcore based on litholostratigraphy.
					Doushantuo	Member Ⅱ	Limestone	58.1	599.687	0.708212
					Doushantuo	Member Ⅱ	Limestone	52.5	603.472	0.70827
					Doushantuo	Member Ⅱ	Limestone	50	605.162	0.708126
					Doushantuo	Member Ⅱ		6	634.9			Astronomically calibrated age of the base of Member Ⅱ of the Doushantuo Fm, ZK68 drillcore, South China, this study. Correlated to the ZK68 drillcore based on litholostratigraphy.
	(8)	Yangtze Gorges	Jiulongwan-Gaojiaxi-Yanjiahe section	Intra-shelf basin	Doushantuo	Member Ⅲ		85.54	580.83		1.27945	Astronomically calibrated age of the base of Member Ⅲ of the Doushantuo Fm, WD1 drillcore, South China, this study. Correlated to the WD1 drillcore based on litholostratigraphy.
					Doushantuo	MemberⅡ	Dolostone	84.8	581.408	0.708859
					Doushantuo	MemberⅡ	Dolostone	84.2	581.877	0.708928
					Doushantuo	MemberⅡ	Dolostone	83.4	582.503	0.708843
					Doushantuo	MemberⅡ	Dolostone	82.8	582.972	0.708957
					Doushantuo	MemberⅡ	Dolostone	78.5	586.332	0.708591
					Doushantuo	MemberⅡ	Dolostone	76.5	587.896	0.708425
					Doushantuo	MemberⅡ	Dolostone	73.9	589.928	0.708289
					Doushantuo	MemberⅡ	Dolostone	73.5	590.24	0.707983
					Doushantuo	MemberⅡ	Dolostone	70	592.976	0.707859
					Doushantuo	MemberⅡ	Dolostone	63.5	598.056	0.707933
					Doushantuo	MemberⅡ	Dolostone	59.3	601.339	0.708045
					Doushantuo	MemberⅡ	Dolostone	59	601.573	0.708185
					Doushantuo	MemberⅡ	Dolostone	35.5	619.94	0.70797
					Doushantuo	MemberⅡ	Dolostone	24.5	628.538	0.708247
					Doushantuo	MemberⅡ	Dolostone	18.5	633.227	0.708134
					Doushantuo	MemberⅡ	Dolostone	16.5	634.791	0.708663
					Doushantuo	MemberⅡ		16.36	634.9		19.7108	Astronomically calibrated age of the base of Member Ⅱ of the Doushantuo Fm, ZK68 drillcore, South China, this study. Correlated to the ZK68 drillcore based on litholostratigraphy.
					Doushantuo	Member Ⅰ	Dolostone	7.6	635.344	0.708958
					Doushantuo	Member Ⅰ	Dolostone	5.8	635.436	0.709565
					Doushantuo	Member Ⅰ	Dolostone	4.8	635.486	0.70902
					Doushantuo	Member Ⅰ	Dolostone	3.8	635.537	0.710655
					Doushantuo	Member Ⅰ	Dolostone	3.2	635.568	0.711265
					Doushantuo	Member Ⅰ	Dolostone	2.05	635.626	0.711021
					Doushantuo	Member Ⅰ	Dolostone	1.55	635.651	0.709706
					Doushantuo	Member Ⅰ	Dolostone	1.45	635.656	0.708374
					Doushantuo	Member Ⅰ	Dolostone	1.3	635.664	0.710245
					Doushantuo	Member Ⅰ	Dolostone	0.9	635.684	0.709874
					Doushantuo	Member Ⅰ	Dolostone	0.45	635.707	0.712332
					Doushantuo	Member Ⅰ	Dolostone	0.1	635.725	0.709287
					Doushantuo	Member Ⅰ		0	635.73			Astronomically calibrated age of the base of Doushantuo Fm, EYC2 drillcore, South China, this study. Correlated to the EYC2 drillcore based on litholostratigraphy.
	(9)	Yangtze Gorges	Chengjiayuanzi	Intra-shelf basin	Doushantuo	Member Ⅱ		111.5	580.83		2.0196	Astronomically calibrated age of the top of Member Ⅱ of the Doushantuo Fm, WD1 drillcore, South China, this study. Correlated to the WD1 drillcore based on litholostratigraphy.
					Doushantuo	Member Ⅱ	Dolostone	41	615.738	0.707932
					Doushantuo	Member Ⅱ	Dolostone	39	616.728	0.707965
					Doushantuo	Member Ⅱ	Dolostone	37.3	617.57	0.707906
					Doushantuo	Member Ⅱ	Dolostone	34.6	618.907	0.707897
					Doushantuo	Member Ⅱ	Dolostone	33.3	619.55	0.708079
					Doushantuo	Member Ⅱ	Dolostone	26.2	623.066	0.708157
					Doushantuo	Member Ⅱ	Dolostone	17	627.621	0.70797
					Doushantuo	Member Ⅱ	Dolostone	11.3	630.444	0.708189
					Doushantuo	Member Ⅱ	Dolostone	11	630.592	0.708577
					Doushantuo	Member Ⅱ	Dolostone	9.1	631.533	0.707932
					Doushantuo	Member Ⅱ	Dolostone	8	632.078	0.707889
					Doushantuo	Member Ⅱ		2.3	634.9		2.77108	Astronomically calibrated age of the base of Member Ⅱ of the Doushantuo Fm, ZK68 drillcore, South China, this study. Correlated to the ZK68 drillcore based on litholostratigraphy.
					Doushantuo	Member Ⅰ	Dolostone	2.1	634.972	0.70758
					Doushantuo	Member Ⅰ	Dolostone	0.7	635.477	0.707362
					Doushantuo	Member Ⅰ	Dolostone	0.25	635.64	0.708713
					Doushantuo	Member Ⅰ	Dolostone	0.1	635.694	0.707273
					Doushantuo	Member Ⅰ		0	635.73			Astronomically calibrated age of the base of Doushantuo Fm, EYC2 drillcore, South China, this study. Correlated to the EYC2 drillcore based on litholostratigraphy.
	(9)		Duoding	Shelf margin	Doushantuo	Member Ⅰ		5	634.9		6.0241	Astronomically calibrated age of the top of MemberⅠ of the Doushantuo Fm, ZK68 drillcore, South China, this study. Correlated to the ZK68 drillcore based on litholostratigraphy.
					Doushantuo	Member Ⅰ	Dolostone	3.5	635.149	0.713003
					Doushantuo	Member Ⅰ	Dolostone	1.25	635.523	0.711042
					Doushantuo	Member Ⅰ	Dolostone	4.9	634.917	0.710541
					Doushantuo	Member Ⅰ	Dolostone	2.8	635.265	0.710395
					Doushantuo	Member Ⅰ	Dolostone	1.45	635.489	0.710394
					Doushantuo	Member Ⅰ	Dolostone	0.85	635.589	0.709593
					Doushantuo	Member Ⅰ	Dolostone	0.15	635.705	0.710479
					Doushantuo	Member Ⅰ		0	635.73			Astronomically calibrated age of the base of Doushantuo Fm, EYC2 drillcore, South China, this study. Correlated to the EYC2 drillcore based on litholostratigraphy.
	(9)	Guizhou Province	Wuhe	Slope	Doushantuo	Member Ⅰ		2.4	634.9		2.89157	Astronomically calibrated age of the top of MemberⅠ of the Doushantuo Fm, ZK68 drillcore, South China, this study. Correlated to the ZK68 drillcore based on litholostratigraphy.
					Doushantuo	Member Ⅰ	Dolostone	2	635.038	0.709681
					Doushantuo	Member Ⅰ	Dolostone	1.75	635.125	0.708694
					Doushantuo	Member Ⅰ	Dolostone	1.5	635.211	0.708229
					Doushantuo	Member Ⅰ	Dolostone	1	635.384	0.708114
					Doushantuo	Member Ⅰ	Dolostone	0.65	635.505	0.708295
					Doushantuo	Member Ⅰ	Dolostone	0.1	635.695	0.709008
					Doushantuo	Member Ⅰ		0	635.73			Astronomically calibrated age of the base of Doushantuo Fm, EYC2 drillcore, South China, this study. Correlated to the EYC2 drillcore based on litholostratigraphy.
	(9)	Hunan Province	Siduping	Slope	Doushantuo	Member Ⅰ		4.2	634.9		5.06024	Astronomically calibrated age of the top of MemberⅠ of the Doushantuo Fm, ZK68 drillcore, South China, this study. Correlated to the ZK68 drillcore based on litholostratigraphy.
					Doushantuo	Member Ⅰ	Dlostone	4.15	634.91	0.71322
					Doushantuo	Member Ⅰ	Dlostone	4	634.94	0.712415
					Doushantuo	Member Ⅰ	Dlostone	3.85	634.969	0.711564
					Doushantuo	Member Ⅰ	Dlostone	3.65	635.009	0.709355
					Doushantuo	Member Ⅰ	Dlostone	3.15	635.107	0.711892
					Doushantuo	Member Ⅰ	Dlostone	2.35	635.266	0.712007
					Doushantuo	Member Ⅰ	Dlostone	2.05	635.325	0.712722
					Doushantuo	Member Ⅰ	Dlostone	1.3	635.473	0.712022
					Doushantuo	Member Ⅰ	Dlostone	1.1	635.513	0.71197
					Doushantuo	Member Ⅰ	Dlostone	0.8	635.572	0.712446
					Doushantuo	Member Ⅰ		0	635.73			Astronomically calibrated age of the base of Doushantuo Fm, EYC2 drillcore, South China, this study. Correlated to the EYC2 drillcore based on litholostratigraphy.
Austrail	(13)	Adelaide Rift Complex	Elatina Creek		Nuccaleena		Dlostone	4.15	634.9	0.70771	5	Astronomically calibrated age of the top of cap dolostone, ZK68 drillcore, South China, this study. Correlated to the South Australia cap carbonate.
					Nuccaleena		Dlostone	3.58	635.014	0.70948
					Nuccaleena		Dlostone	3.52	635.026	0.70913
					Nuccaleena		Dlostone	3.45	635.04	0.70865
					Nuccaleena		Dlostone	3.37	635.056	0.70967
					Nuccaleena		Dlostone	3.18	635.094	0.7092
					Nuccaleena		Dlostone	2.94	635.142	0.7088
					Nuccaleena		Dlostone	2.11	635.308	0.7094
					Nuccaleena		Dlostone	1.78	635.374	0.70943
					Nuccaleena		Dlostone	1.08	635.514	0.7078
					Nuccaleena		Dlostone	1.05	635.52	0.70781
					Nuccaleena		Dlostone	0.6	635.61	0.70776
					Nuccaleena		Dlostone	0.56	635.618	0.70792
					Nuccaleena		Dlostone	0.53	635.624	0.70736
					Nuccaleena		Dlostone	0.12	635.706	0.70728
					Nuccaleena		Dlostone	0.05	635.72	0.70731
					Nuccaleena			0	635.73			Astronomically calibrated age of the base of cap dolostone, EYC2 drillcore, South China, this study. Correlated to the South Australia cap carbonate.
Namibia	(17)	N. Namibia		Platform	Maeiberg		Dolostone	74.4	633.3	0.70805		Both ages and 87Sr/86Sr from the Halverson et al. (17).
					Maeiberg		Dolostone	20.2	634.8	0.70717
					Maeiberg		Dolostone	186.7	634.2	0.70755
					Maeiberg		Dolostone	158.5	634.3	0.70752
					Maeiberg		Dolostone	151.2	634.3	0.70756
					Maeiberg		Dolostone	150.2	634.3	0.70756
					Maeiberg		Dolostone	105.2	634.4	0.70756
					Maeiberg		Dolostone	96.2	634.4	0.70748
					Maeiberg		Dolostone	87.9	634.5	0.70758

## Sheet: References
Reference	Expanded references
(1)	Sawaki, Y., Ohno, T., Tahata, M., Komiya, T., Hirata, T., Maruyama, S., Windley, B.F., Han, J., Shu, D., Li, Y., 2010. The Ediacaran radiogenic Sr isotope excursion in the Doushantuo Formation in the Three Gorges area, South China. Precambrian Res. 176, 46–64. https://doi.org/10.1016/j.precamres.2009.10.006
(3)	Chen, B., Hu, C., Mills, B.J.W., He, T., Andersen, M.B., Chen, X., Liu, P., Lu, M., Newton, R.J., Poulton, S.W., Shields, G.A., Zhu, M., 2022. A short-lived oxidation event during the early Ediacaran and delayed oxygenation of the Proterozoic ocean. Earth Planet. Sci. Lett. 577, 117274. https://doi.org/10.1016/j.epsl.2021.117274
(4)	Lan, Z., Sano, Y., Yahagi, T., Tanaka, K., Shirai, K., Papineau, D., Sawaki, Y., Ohno, T., Abe, M., Yang, H., Liu, H., Jiang, T., Wang, T., 2019. An integrated chemostratigraphic (δ13C-δ18O-87Sr/86Sr-δ15N) study of the Doushantuo Formation in western Hubei Province, South China. Precambrian Res. 320, 232–252. https://doi.org/10.1016/j.precamres.2018.10.018
(5)	Cui, H., Kaufman, A.J., Xiao, S., Zhu, M., Zhou, C., Liu, X.M., 2015. Redox architecture of an Ediacaran ocean margin: Integrated chemostratigraphic (δ13C-δ34S-87Sr/86Sr-Ce/Ce*) correlation of the Doushantuo Formation, South China. Chem. Geol. 405, 48–62. https://doi.org/10.1016/j.chemgeo.2015.04.009
(7)	Jiang, G., Kaufman, A.J., Christie-Blick, N., Zhang, S., Wu, H., 2007. Carbon isotope variability across the Ediacaran Yangtze platform in South China: Implications for a large surface-to-deep ocean δ13C gradient. Earth Planet. Sci. Lett. 261, 303–320.
(8)	Wei, G.Y., Ling, H.F., Shields, G.A., Chen, T., Lechte, M., Chen, X., Qiu, C., Lei, H., Zhu, M., 2019. Long-term evolution of terrestrial inputs from the Ediacaran to early Cambrian: Clues from Nd isotopes in shallow-marine carbonates, South China. Palaeogeogr. Palaeoclimatol. Palaeoecol. 535, 109367. https://doi.org/10.1016/j.palaeo.2019.109367
(9)	Lv, Y., Liu, S.-A., Wu, H., Hohl, S. V, Chen, S., Li, S., 2018. Zn-Sr isotope records of the Ediacaran Doushantuo Formation in South China: diagenesis assessment and implications. Geochim. Cosmochim. Acta 239, 330–345.
(13)	Liu, C., Wang, Z. & Raub, T. D. Geochemical constraints on the origin of Marinoan cap dolostones from Nuccaleena Formation, South Australia. Chem. Geol. 351, 95–104 (2013).
(17)	Halverson, G. P., Dudás, F. Ö., Maloof, A. C. & Bowring, S. A. Evolution of the 87Sr/86Sr composition of Neoproterozoic seawater. Palaeogeogr. Palaeoclimatol. Palaeoecol. 256, 103–129 (2007).
